# Supplementary material for: Coordinated weather balloon solar radiation measurements during a solar eclipse
Source: Philos Trans A Math Phys Eng Sci. 2016 Sep 28;374(2077):20150221. doi: 10.1098/rsta.2015.0221 (PMC5004051; doi:10.1098/rsta.2015.0221)
Supplement: Supplementary material [file rsta20150221supp1.ps]

%-12345X@PJL JOB NAME="Microsoft Word - figA1"
@PJL SET STRINGCODESET=UTF8
@PJL COMMENT "HP Universal Printing PS (0.3.1584.16448); Windows 7 Enterprise 6.1.7601.1; PScript 0.3.7601.21853"
@PJL COMMENT "Username: swshargi; App Filename: Microsoft Word - figA1; 9-22-2015"
@PJL SET JOBATTR="JobAcct1=swshargi"
@PJL SET JOBATTR="JobAcct2=SWWS85"
@PJL SET JOBATTR="JobAcct3=RDG-HOME"
@PJL SET JOBATTR="JobAcct4=20150922142811"
@PJL SET JOBATTR="JobAcct5=837b5c02-48bb-44ec-8d3d-7f39d0744cae"
@PJL SET JOBATTR="JobAcct6=Print driver host for 32bit app"
@PJL SET JOBATTR="JobAcct7=splwow64.exe"
@PJL SET JOBATTR="JobAcct8=swshargi"
@PJL SET JOBATTR="JobAcct9="
@PJL DMINFO ASCIIHEX="0400040101020D101001153230313530393232313332383131"
@PJL SET USERNAME="swshargi"
@PJL SET JOBNAME="Microsoft Word - figA1"
@PJL SET ECONOMODE=OFF
@PJL SET RESOLUTION=600
@PJL ENTER LANGUAGE=POSTSCRIPT
%!PS-Adobe-3.0
%%Title: Microsoft Word - figA1
%%Creator: PScript5.dll Version 5.2.2
%%CreationDate: 9/22/2015 14:28:12
%%For: swshargi
%%BoundingBox: (atend)
%%Pages: (atend)
%%Orientation: Landscape
%%PageOrder: Special
%%DocumentNeededResources: (atend)
%%DocumentSuppliedResources: (atend)
%%DocumentData: Clean7Bit
%%TargetDevice: (HP Universal Printing PS) (3010.108) 0
%%LanguageLevel: 2
%%EndComments

%%BeginDefaults
%%PageBoundingBox: 12 13 583 829
%%ViewingOrientation: 0 1 -1 0
%%EndDefaults


%%BeginProlog
%%BeginResource: file Pscript_WinNT_ErrorHandler 5.0 0
/currentpacking where{pop/oldpack currentpacking def/setpacking where{pop false
setpacking}if}if/$brkpage 64 dict def $brkpage begin/prnt{dup type/stringtype
ne{=string cvs}if dup length 6 mul/tx exch def/ty 10 def currentpoint/toy exch
def/tox exch def 1 setgray newpath tox toy 2 sub moveto 0 ty rlineto tx 0
rlineto 0 ty neg rlineto closepath fill tox toy moveto 0 setgray show}bind def
/nl{currentpoint exch pop lmargin exch moveto 0 -10 rmoveto}def/=={/cp 0 def
typeprint nl}def/typeprint{dup type exec}readonly def/lmargin 72 def/rmargin 72
def/tprint{dup length cp add rmargin gt{nl/cp 0 def}if dup length cp add/cp
exch def prnt}readonly def/cvsprint{=string cvs tprint( )tprint}readonly def
/integertype{cvsprint}readonly def/realtype{cvsprint}readonly def/booleantype
{cvsprint}readonly def/operatortype{(--)tprint =string cvs tprint(-- )tprint}
readonly def/marktype{pop(-mark- )tprint}readonly def/dicttype{pop
(-dictionary- )tprint}readonly def/nulltype{pop(-null- )tprint}readonly def
/filetype{pop(-filestream- )tprint}readonly def/savetype{pop(-savelevel- )
tprint}readonly def/fonttype{pop(-fontid- )tprint}readonly def/nametype{dup
xcheck not{(/)tprint}if cvsprint}readonly def/stringtype{dup rcheck{(\()tprint
tprint(\))tprint}{pop(-string- )tprint}ifelse}readonly def/arraytype{dup rcheck
{dup xcheck{({)tprint{typeprint}forall(})tprint}{([)tprint{typeprint}forall(])
tprint}ifelse}{pop(-array- )tprint}ifelse}readonly def/packedarraytype{dup
rcheck{dup xcheck{({)tprint{typeprint}forall(})tprint}{([)tprint{typeprint}
forall(])tprint}ifelse}{pop(-packedarray- )tprint}ifelse}readonly def/courier
/Courier findfont 10 scalefont def end errordict/handleerror{systemdict begin
$error begin $brkpage begin newerror{/newerror false store vmstatus pop pop 0
ne{grestoreall}if errorname(VMerror)ne{showpage}if initgraphics courier setfont
lmargin 720 moveto errorname(VMerror)eq{userdict/ehsave known{clear userdict
/ehsave get restore 2 vmreclaim}if vmstatus exch pop exch pop PrtVMMsg}{
(ERROR: )prnt errorname prnt nl(OFFENDING COMMAND: )prnt/command load prnt
$error/ostack known{nl nl(STACK:)prnt nl nl $error/ostack get aload length{==}
repeat}if}ifelse systemdict/showpage get exec(%%[ Error: )print errorname
=print(; OffendingCommand: )print/command load =print( ]%%)= flush}if end end
end}dup 0 systemdict put dup 4 $brkpage put bind readonly put/currentpacking
where{pop/setpacking where{pop oldpack setpacking}if}if
%%EndResource
userdict /Pscript_WinNT_Incr 230 dict dup begin put
%%BeginResource: file Pscript_FatalError 5.0 0
userdict begin/FatalErrorIf{{initgraphics findfont 1 index 0 eq{exch pop}{dup
length dict begin{1 index/FID ne{def}{pop pop}ifelse}forall/Encoding
{ISOLatin1Encoding}stopped{StandardEncoding}if def currentdict end
/ErrFont-Latin1 exch definefont}ifelse exch scalefont setfont counttomark 3 div
cvi{moveto show}repeat showpage quit}{cleartomark}ifelse}bind def end
%%EndResource
userdict begin/PrtVMMsg{vmstatus exch sub exch pop gt{[
(This job requires more memory than is available in this printer.)100 500
(Try one or more of the following, and then print again:)100 485
(For the output format, choose Optimize For Portability.)115 470
(In the Device Settings page, make sure the Available PostScript Memory is accurate.)
115 455(Reduce the number of fonts in the document.)115 440
(Print the document in parts.)115 425 12/Times-Roman showpage
(%%[ PrinterError: Low Printer VM ]%%)= true FatalErrorIf}if}bind def end
version cvi 2016 ge{/VM?{pop}bind def}{/VM? userdict/PrtVMMsg get def}ifelse
105000 VM?
%%BeginResource: file Pscript_Win_Basic 5.0 0
/d/def load def/,/load load d/~/exch , d/?/ifelse , d/!/pop , d/`/begin , d/^
/index , d/@/dup , d/+/translate , d/$/roll , d/U/userdict , d/M/moveto , d/-
/rlineto , d/&/currentdict , d/:/gsave , d/;/grestore , d/F/false , d/T/true ,
d/N/newpath , d/E/end , d/Ac/arc , d/An/arcn , d/A/ashow , d/D/awidthshow , d/C
/closepath , d/V/div , d/O/eofill , d/L/fill , d/I/lineto , d/-c/curveto , d/-M
/rmoveto , d/+S/scale , d/Ji/setfont , d/Lc/setlinecap , d/Lj/setlinejoin , d
/Lw/setlinewidth , d/Lm/setmiterlimit , d/sd/setdash , d/S/show , d/LH/showpage
, d/K/stroke , d/W/widthshow , d/R/rotate , d/L2? false/languagelevel where{pop
languagelevel 2 ge{pop true}if}if d L2?{/xS/xshow , d/yS/yshow , d/zS/xyshow ,
d}if/b{bind d}bind d/bd{bind d}bind d/xd{~ d}bd/ld{, d}bd/bn/bind ld/lw/Lw ld
/lc/Lc ld/lj/Lj ld/sg/setgray ld/ADO_mxRot null d/self & d/OrgMx matrix
currentmatrix d/reinitialize{: OrgMx setmatrix[/TextInit/GraphInit/UtilsInit
counttomark{@ where{self eq}{F}?{cvx exec}{!}?}repeat cleartomark ;}b
/initialize{`{/Pscript_Win_Data where{!}{U/Pscript_Win_Data & put}?/ADO_mxRot ~
d/TextInitialised? F d reinitialize E}{U/Pscript_Win_Data 230 dict @ ` put
/ADO_mxRot ~ d/TextInitialised? F d reinitialize}?}b/terminate{!{& self eq
{exit}{E}?}loop E}b/suspend/terminate , d/resume{` Pscript_Win_Data `}b U `
/lucas 21690 d/featurebegin{countdictstack lucas[}b/featurecleanup{stopped
{cleartomark @ lucas eq{! exit}if}loop countdictstack ~ sub @ 0 gt{{E}repeat}
{!}?}b E/snap{transform 0.25 sub round 0.25 add ~ 0.25 sub round 0.25 add ~
itransform}b/dsnap{dtransform round ~ round ~ idtransform}b/nonzero_round{@ 0.5
ge{round}{@ -0.5 lt{round}{0 ge{1}{-1}?}?}?}b/nonzero_dsnap{dtransform
nonzero_round ~ nonzero_round ~ idtransform}b U<04>cvn{}put/rr{1 ^ 0 - 0 ~ -
neg 0 - C}b/irp{4 -2 $ + +S fx 4 2 $ M 1 ^ 0 - 0 ~ - neg 0 -}b/rp{4 2 $ M 1 ^ 0
- 0 ~ - neg 0 -}b/solid{[]0 sd}b/g{@ not{U/DefIf_save save put}if U/DefIf_bool
2 ^ put}b/DefIf_El{if U/DefIf_bool get not @{U/DefIf_save get restore}if}b/e
{DefIf_El !}b/UDF{L2?{undefinefont}{!}?}b/UDR{L2?{undefineresource}{! !}?}b
/freeVM{/Courier findfont[40 0 0 -40 0 0]makefont Ji 2 vmreclaim}b/hfRedefFont
{findfont @ length dict `{1 ^/FID ne{d}{! !}?}forall & E @ ` ~{/CharStrings 1
dict `/.notdef 0 d & E d}if/Encoding 256 array 0 1 255{1 ^ ~/.notdef put}for d
E definefont !}bind d/hfMkCIDFont{/CIDFont findresource @ length 2 add dict `{1
^ @/FID eq ~ @/XUID eq ~/UIDBase eq or or{! !}{d}?}forall/CDevProc ~ d/Metrics2
16 dict d/CIDFontName 1 ^ d & E 1 ^ ~/CIDFont defineresource ![~]composefont !}
bind d
%%EndResource
%%BeginResource: file Pscript_Win_Utils_L2 5.0 0
/rf/rectfill , d/fx{1 1 dtransform @ 0 ge{1 sub 0.5}{1 add -0.5}? 3 -1 $ @ 0 ge
{1 sub 0.5}{1 add -0.5}? 3 1 $ 4 1 $ idtransform 4 -2 $ idtransform}b/BZ{4 -2 $
snap + +S fx rf}b/rs/rectstroke , d/rc/rectclip , d/UtilsInit{currentglobal{F
setglobal}if}b/scol{! setcolor}b/colspA/DeviceGray d/colspABC/DeviceRGB d
/colspRefresh{colspABC setcolorspace}b/SetColSpace{colspABC setcolorspace}b
/resourcestatus where{!/ColorRendering/ProcSet resourcestatus{! ! T}{F}?}{F}?
not{/ColorRendering<</GetHalftoneName{currenthalftone @/HalftoneName known{
/HalftoneName get}{!/none}?}bn/GetPageDeviceName{currentpagedevice @
/PageDeviceName known{/PageDeviceName get @ null eq{!/none}if}{!/none}?}bn
/GetSubstituteCRD{!/DefaultColorRendering/ColorRendering resourcestatus{! !
/DefaultColorRendering}{(DefaultColorRendering*){cvn exit}127 string
/ColorRendering resourceforall}?}bn>>/defineresource where{!/ProcSet
defineresource !}{! !}?}if/buildcrdname{/ColorRendering/ProcSet findresource `
mark GetHalftoneName @ type @/nametype ne ~/stringtype ne and{!/none}if(.)
GetPageDeviceName @ type @/nametype ne ~/stringtype ne and{!/none}if(.)5 ^ 0 5
-1 1{^ length add}for string 6 1 $ 5 ^ 5{~ 1 ^ cvs length 1 ^ length 1 ^ sub
getinterval}repeat ! cvn 3 1 $ ! ! E}b/definecolorrendering{~ buildcrdname ~
/ColorRendering defineresource !}b/findcolorrendering where{!}{
/findcolorrendering{buildcrdname @/ColorRendering resourcestatus{! ! T}{
/ColorRendering/ProcSet findresource ` GetSubstituteCRD E F}?}b}?
/selectcolorrendering{findcolorrendering !/ColorRendering findresource
setcolorrendering}b/G2UBegin{findresource/FontInfo get/GlyphNames2Unicode get
`}bind d/G2CCBegin{findresource/FontInfo get/GlyphNames2HostCode get `}bind d
/G2UEnd{E}bind d/AddFontInfoBegin{/FontInfo 8 dict @ `}bind d/AddFontInfo{
/GlyphNames2Unicode 16 dict d/GlyphNames2HostCode 16 dict d}bind d
/AddFontInfoEnd{E d}bind d/T0AddCFFMtx2{/CIDFont findresource/Metrics2 get ` d
E}bind d
%%EndResource
end
%%EndProlog

%%BeginSetup
currentpagedevice /MediaProcessing known {<</MediaProcessingDetails << /Type 8 /ImageOrientation 1>> >> setpagedevice}{<< /StapleDetails<< /Type 8 /Portrait false>> >> setpagedevice} ifelse
statusdict begin (%%[ ProductName: ) print product print ( ]%%)= flush end
[ 0 1 -1 0 0 0 ] false Pscript_WinNT_Incr dup /initialize get exec
featurebegin{
%%BeginNonPPDFeature: JobTimeout 0
0 /languagelevel where{pop languagelevel}{1}ifelse 2 ge{1 dict dup/JobTimeout  4 -1 roll put setuserparams}{statusdict/setjobtimeout get exec}ifelse
%%EndNonPPDFeature
}featurecleanup

featurebegin{
%%BeginNonPPDFeature: WaitTimeout 300
300 /languagelevel where{pop languagelevel}{1}ifelse 2 ge{1 dict dup/WaitTimeout 4 -1 roll put setuserparams}{statusdict/waittimeout 3 -1 roll put}ifelse
%%EndNonPPDFeature
}featurecleanup

featurebegin{
%%BeginFeature: *HPBestGloss Default
<</HPKeepGlossMode /0>> setpagedevice
%%EndFeature
}featurecleanup
featurebegin{
%%BeginFeature: *ProductClass HP

%%EndFeature
}featurecleanup
featurebegin{
%%BeginFeature: *Collate False
<</Collate false>> setpagedevice
%%EndFeature
}featurecleanup
featurebegin{
%%BeginFeature: *HPColorAsGray False
<</ProcessColorModel /DeviceCMYK>> setpagedevice
%%EndFeature
}featurecleanup
featurebegin{
%%BeginFeature: *PageSize A4

  <</DeferredMediaSelection true /PageSize [595 842] /ImagingBBox null /MediaClass null>> setpagedevice
%%EndFeature
}featurecleanup
featurebegin{
%%BeginFeature: *MediaType AUTO
userdict /hppccn known {
    <</MediaType (ANY) /Policies <</MediaType 2>> >> systemdict /setpagedevice get exec} if
%%EndFeature
}featurecleanup
featurebegin{
%%BeginFeature: *CNOutput None
<</PostRenderingEnhance true /PostRenderingEnhanceDetails
<</Type 44 /DeferredOutputTraySelection true>> >> systemdict /setpagedevice get exec
%%EndFeature
}featurecleanup
featurebegin{
%%BeginFeature: *CNStaple None
<</Staple 0 >> systemdict /setpagedevice get exec
%%EndFeature
}featurecleanup
featurebegin{
%%BeginFeature: *CNOffset False

%%EndFeature
}featurecleanup
featurebegin{
%%BeginFeature: *CNPunching None
<</Punch 0 >> systemdict /setpagedevice get exec
%%EndFeature
}featurecleanup
featurebegin{
%%BeginFeature: *CNFolding None
<</Fold 0>> systemdict /setpagedevice get exec
%%EndFeature
}featurecleanup
featurebegin{
%%BeginFeature: *StapleLocation None

	<<  /MediaProcessingAction (APPEND)
        /MediaProcessing (STAPLING)
        /MediaProcessingDetails <<
        /MediaProcessingOption (NONE)
        /MediaProcessingBoundary 0
        /Type 8 >> >> setpagedevice 
%%EndFeature
}featurecleanup
featurebegin{
%%BeginFeature: *Punching None

    <<   /MediaProcessingAction (APPEND)
         /MediaProcessing (PUNCH)
         /MediaProcessingDetails<<
         /MediaProcessingOption (NONE)
         /MediaProcessingBoundary 0
         /Type 8 >> >> setpagedevice
%%EndFeature
}featurecleanup
featurebegin{
%%BeginFeature: *OutputBin Auto

%%EndFeature
}featurecleanup
featurebegin{
%%BeginFeature: *RGBColor NoCmd
 
%%EndFeature
}featurecleanup
featurebegin{
%%BeginFeature: *CMYKInks NoCmd

%%EndFeature
}featurecleanup
featurebegin{
%%BeginFeature: *HPColorSmart_ColorOptions_EdgeControl NoCmd

%%EndFeature
}featurecleanup
featurebegin{
%%BeginFeature: *Duplex None

    <</Duplex false /Tumble false>> setpagedevice
%%EndFeature
}featurecleanup
featurebegin{
%%BeginFeature: *HPOrientation HPOrientationPortrait

%%EndFeature
}featurecleanup
featurebegin{
%%BeginFeature: *HPOrientRotate180 False

%%EndFeature
}featurecleanup
featurebegin{
%%BeginFeature: *PostScriptCustomPageSize False

%%EndFeature
}featurecleanup
featurebegin{
%%BeginFeature: *HPConsumerCustomPaper True

%%EndFeature
}featurecleanup
featurebegin{
%%BeginFeature: *PrintQualityGroup PQGroup_23

%%EndFeature
}featurecleanup
featurebegin{
%%BeginFeature: *JRHDInstalled JRHDOff

%%EndFeature
}featurecleanup
featurebegin{
%%BeginFeature: *HPNUseDiffFirstPageChoice True

%%EndFeature
}featurecleanup
featurebegin{
%%BeginFeature: *HPPageExceptionsFile HPCPE155

%%EndFeature
}featurecleanup
featurebegin{
%%BeginFeature: *HPPageExceptionsInterface ShowPageExceptions

%%EndFeature
}featurecleanup
featurebegin{
%%BeginFeature: *HPPageExceptionsLowEnd HPPageExceptionsLowEndVer

%%EndFeature
}featurecleanup
featurebegin{
%%BeginFeature: *HPPageExceptions CoverInsertion

%%EndFeature
}featurecleanup
featurebegin{
%%BeginFeature: *HPEnableRAWSpooling True

%%EndFeature
}featurecleanup
featurebegin{
%%BeginFeature: *HPDocPropResourceData HPCabFileName

%%EndFeature
}featurecleanup
featurebegin{
%%BeginFeature: *HPDocUISUI True

%%EndFeature
}featurecleanup
featurebegin{
%%BeginFeature: *ESPRITSupported True

%%EndFeature
}featurecleanup
featurebegin{
%%BeginFeature: *JRConstraints JRCHDFull

%%EndFeature
}featurecleanup
featurebegin{
%%BeginFeature: *HPColorSmart Automatic

globaldict /ColorSmartColorMatching known {
    true ColorSmartColorMatching
    true HPTextAdaptiveHalftoning
    true HPGraphicsAdaptiveHalftoning
    true HPImageAdaptiveHalftoning
    Normal HPColorTrapping
    TonerBlack HPTextNeutralAxis
    TonerBlack HPGraphicsNeutralAxis
    ProcBlack HPImageNeutralAxis
    Detail ColorSmartTextHalftone
    Detail ColorSmartGraphicsHalftone
    Detail ColorSmartImageHalftone
    true ColorSmartColorMatching
} if
/setscreen { pop pop pop} def
/setcolorscreen { pop pop pop pop pop pop pop pop pop pop pop pop } def
/sethalftone { pop } def

%%EndFeature
}featurecleanup
featurebegin{
%%BeginFeature: *TextAsBlack False

%%EndFeature
}featurecleanup
featurebegin{
%%BeginFeature: *HPColorSmart_ColorOptions_Halftone NoCmd

%%EndFeature
}featurecleanup
featurebegin{
%%BeginFeature: *HPColorMode COLOR_MODE

%%EndFeature
}featurecleanup
featurebegin{
%%BeginFeature: *HPColorSmart_Text_NeutralGrays NoCmd

%%EndFeature
}featurecleanup
featurebegin{
%%BeginFeature: *HPColorSmart_Text_Halftone NoCmd

%%EndFeature
}featurecleanup
featurebegin{
%%BeginFeature: *HPColorSmart_Text_RGBColor NoCmd

%%EndFeature
}featurecleanup
featurebegin{
%%BeginFeature: *HPColorSmart_Graphics_NeutralGrays NoCmd

%%EndFeature
}featurecleanup
featurebegin{
%%BeginFeature: *HPColorSmart_Graphics_Halftone NoCmd

%%EndFeature
}featurecleanup
featurebegin{
%%BeginFeature: *HPColorSmart_Graphics_RGBColor NoCmd

%%EndFeature
}featurecleanup
featurebegin{
%%BeginFeature: *HPColorSmart_Photo_NeutralGrays NoCmd

%%EndFeature
}featurecleanup
featurebegin{
%%BeginFeature: *HPColorSmart_Photo_Halftone NoCmd

%%EndFeature
}featurecleanup
featurebegin{
%%BeginFeature: *HPColorSmart_Photo_RGBColor NoCmd

%%EndFeature
}featurecleanup
featurebegin{
%%BeginFeature: *HPPJLEncoding UTF8

%%EndFeature
}featurecleanup
featurebegin{
%%BeginFeature: *HPJobAccounting HPJOBACCT_JOBACNT_GROUPNAME

%%EndFeature
}featurecleanup
featurebegin{
%%BeginFeature: *HPBornOnDate HPBOD

%%EndFeature
}featurecleanup
featurebegin{
%%BeginFeature: *HPJobByJobOverride JBJO

%%EndFeature
}featurecleanup
featurebegin{
%%BeginFeature: *HPJobAccWoPin True

%%EndFeature
}featurecleanup
featurebegin{
%%BeginFeature: *PSAlignmentFile HPCLS155

%%EndFeature
}featurecleanup
featurebegin{
%%BeginFeature: *HPSmartHub Inet_SID_263_BID_514_HID_265

%%EndFeature
}featurecleanup
featurebegin{
%%BeginFeature: *HPReverseOrderForFold_Stitch True

%%EndFeature
}featurecleanup
featurebegin{
%%BeginFeature: *HPDuplicateJobNameOverride SWFW

%%EndFeature
}featurecleanup
featurebegin{
%%BeginFeature: *HPSmartDuplexSinglePageJob True

%%EndFeature
}featurecleanup
featurebegin{
%%BeginFeature: *HPMediaTypeTreeviewPopup True

%%EndFeature
}featurecleanup
featurebegin{
%%BeginFeature: *AlternateLetterHead False

%%EndFeature
}featurecleanup
featurebegin{
%%BeginFeature: *AutoConfiguration NotInstalled

%%EndFeature
}featurecleanup
featurebegin{
%%BeginFeature: *SNPEnableDisable Enable

%%EndFeature
}featurecleanup
featurebegin{
%%BeginFeature: *HPSmartDuplexOddPageJob True

%%EndFeature
}featurecleanup
featurebegin{
%%BeginFeature: *HPInstallableTrayFeatureName Auto_install

%%EndFeature
}featurecleanup
featurebegin{
%%BeginFeature: *Auto_install INSTALLED

%%EndFeature
}featurecleanup
featurebegin{
%%BeginFeature: *ManualFeed_install INSTALLED

%%EndFeature
}featurecleanup
featurebegin{
%%BeginFeature: *Tray1_install INSTALLED

%%EndFeature
}featurecleanup
featurebegin{
%%BeginFeature: *Tray2_install INSTALLED

%%EndFeature
}featurecleanup
featurebegin{
%%BeginFeature: *Tray3_install NOTINSTALLED

%%EndFeature
}featurecleanup
featurebegin{
%%BeginFeature: *Tray4_install NOTINSTALLED

%%EndFeature
}featurecleanup
featurebegin{
%%BeginFeature: *Tray5_install NOTINSTALLED

%%EndFeature
}featurecleanup
featurebegin{
%%BeginFeature: *Tray6_install NOTINSTALLED

%%EndFeature
}featurecleanup
featurebegin{
%%BeginFeature: *Tray7_install NOTINSTALLED

%%EndFeature
}featurecleanup
featurebegin{
%%BeginFeature: *Tray8_install NOTINSTALLED

%%EndFeature
}featurecleanup
featurebegin{
%%BeginFeature: *Tray9_install NOTINSTALLED

%%EndFeature
}featurecleanup
featurebegin{
%%BeginFeature: *Tray10_install NOTINSTALLED

%%EndFeature
}featurecleanup
featurebegin{
%%BeginFeature: *TrayExt1_install NOTINSTALLED

%%EndFeature
}featurecleanup
featurebegin{
%%BeginFeature: *TrayExt2_install NOTINSTALLED

%%EndFeature
}featurecleanup
featurebegin{
%%BeginFeature: *TrayExt3_install NOTINSTALLED

%%EndFeature
}featurecleanup
featurebegin{
%%BeginFeature: *TrayExt4_install NOTINSTALLED

%%EndFeature
}featurecleanup
featurebegin{
%%BeginFeature: *TrayExt5_install NOTINSTALLED

%%EndFeature
}featurecleanup
featurebegin{
%%BeginFeature: *TrayExt6_install NOTINSTALLED

%%EndFeature
}featurecleanup
featurebegin{
%%BeginFeature: *EnvFeed_install NOTINSTALLED

%%EndFeature
}featurecleanup
featurebegin{
%%BeginFeature: *InsUpH1_install NOTINSTALLED

%%EndFeature
}featurecleanup
featurebegin{
%%BeginFeature: *InsLwH1_install NOTINSTALLED

%%EndFeature
}featurecleanup
featurebegin{
%%BeginFeature: *InsUnit_install NOTINSTALLED

%%EndFeature
}featurecleanup
featurebegin{
%%BeginFeature: *DuplexUnit Installed

%%EndFeature
}featurecleanup
featurebegin{
%%BeginFeature: *AccessoryOutputBins None

%%EndFeature
}featurecleanup
featurebegin{
%%BeginFeature: *HPInstallableFinisher HP2HolePunch-Q3689

%%EndFeature
}featurecleanup
featurebegin{
%%BeginFeature: *CNAccessoryOutputBins None

%%EndFeature
}featurecleanup
featurebegin{
%%BeginFeature: *CNPuncherUnit None

%%EndFeature
}featurecleanup
featurebegin{
%%BeginFeature: *CNPaperFoldUnit None

%%EndFeature
}featurecleanup
featurebegin{
%%BeginFeature: *CNDocInsertionUnit None

%%EndFeature
}featurecleanup
featurebegin{
%%BeginFeature: *InstalledMemory 128-159MB

%%EndFeature
}featurecleanup
featurebegin{
%%BeginFeature: *PrinterHardDisk NotInstalled

%%EndFeature
}featurecleanup
featurebegin{
%%BeginFeature: *JobRetention Installed

%%EndFeature
}featurecleanup
featurebegin{
%%BeginFeature: *SecurePrinting NotInstalled

%%EndFeature
}featurecleanup
featurebegin{
%%BeginFeature: *HPJobSeparatorPage NotInstalled

%%EndFeature
}featurecleanup
featurebegin{
%%BeginFeature: *DeviceIsMopier NotInstalled

%%EndFeature
}featurecleanup
featurebegin{
%%BeginFeature: *HPPassthrough True

%%EndFeature
}featurecleanup
featurebegin{
%%BeginFeature: *HPJPEGPassthrough Auto

%%EndFeature
}featurecleanup
featurebegin{
%%BeginFeature: *HPOutputBinPMLRange 0-0

%%EndFeature
}featurecleanup
featurebegin{
%%BeginFeature: *HPPrnPropResourceData HPCabFileName

%%EndFeature
}featurecleanup
featurebegin{
%%BeginFeature: *HPInstallableHCO SingleOutputBin-C5963

%%EndFeature
}featurecleanup
featurebegin{
%%BeginFeature: *HPMOutputBinHCOMap None

%%EndFeature
}featurecleanup
featurebegin{
%%BeginFeature: *HPMOutputBinHCOPMLMap None

%%EndFeature
}featurecleanup
featurebegin{
%%BeginFeature: *CNInstallableHCO STPLFINA1

%%EndFeature
}featurecleanup
featurebegin{
%%BeginFeature: *CNMOutputBinHCOMap None

%%EndFeature
}featurecleanup
featurebegin{
%%BeginFeature: *HPPDLType PDL_PS

%%EndFeature
}featurecleanup
featurebegin{
%%BeginFeature: *ActualCustomRange 431800_914400

%%EndFeature
}featurecleanup
featurebegin{
%%BeginFeature: *CombineMediaTypesAndInputBins Installed

%%EndFeature
}featurecleanup
featurebegin{
%%BeginFeature: *HPDisplayDocUITab True

%%EndFeature
}featurecleanup
featurebegin{
%%BeginFeature: *HPXMLFileUsed hpcu155s.xml

%%EndFeature
}featurecleanup
featurebegin{
%%BeginFeature: *DynamicRender AUTODEVICE

%%EndFeature
}featurecleanup
featurebegin{
%%BeginFeature: *HPPunchUnitType NotInstalled

%%EndFeature
}featurecleanup
1 setlinecap 1 setlinejoin
/mysetup [ 0 72 600 V 72 600 V 0 11.99905 12.99968 ] def 
%%EndSetup

userdict begin /ehsave save def end
%%Page: 1 1
%%PageBoundingBox: 12 13 583 829
%%EndPageComments
%%BeginPageSetup
/DeviceRGB dup setcolorspace /colspABC exch def
mysetup concat colspRefresh
%%EndPageSetup

0 0 0 1 scol 99704 VM?
Pscript_WinNT_Incr begin
%%BeginResource: file Pscript_T42Hdr 5.0 0
/asc42 0.0 d/sF42{/asc42 ~ d Ji}bind d/bS42{0 asc42 -M}bind d/eS42{0 asc42 neg
-M}b/Is2015?{version cvi 2015 ge}bind d/AllocGlyphStorage{Is2015?{!}{{string}
forall}?}bind d/Type42DictBegin{25 dict `/FontName ~ d/Encoding ~ d 4 array
astore cvx/FontBBox ~ d/PaintType 0 d/FontType 42 d/FontMatrix[1 0 0 1 0 0]d
/CharStrings 256 dict `/.notdef 0 d & E d/sfnts}bind d/Type42DictEnd{& @
/FontName get ~ definefont ! E}bind d/RDS{string currentfile ~ readstring !}
executeonly d/PrepFor2015{Is2015?{/GlyphDirectory 16 dict d sfnts 0 get @ 2 ^
(glyx)putinterval 2 ^(locx)putinterval ! !}{! !}?}bind d/AddT42Char{Is2015?
{findfont/GlyphDirectory get ` d E ! !}{findfont/sfnts get 4 ^ get 3 ^ 2 ^
putinterval ! ! ! !}?}bind d/IDStrNull{1 add 2 mul @ string 0 1 3 ^ 1 sub{1 ^ ~
0 put}for ~ !}bind d/IDStr{@ 1 add 2 mul string 0 1 3 ^{1 ^ ~ @ 2 mul ~ 3 copy
256 idiv put ~ 1 add ~ 256 mod put}for ~ !}bind d/IDStr2{~ @ 1 add 2 mul string
0 1 3 ^{1 ^ ~ @ 2 mul ~ 5 ^ add 3 copy 256 idiv put ~ 1 add ~ 256 mod put}for ~
! ~ !}bind d/CIDT42Begin{25 dict `/CDevProc ~ d/CIDMap ~ d/CIDCount ~ d
/CIDSystemInfo 3 dict @ ` 3 -1 $/Supplement ~ d 3 -1 $/Ordering ~ d 3 -1 $
/Registry ~ d E d/CIDFontName ~ d/Encoding ~ d 4 array astore cvx/FontBBox ~ d
/CharStrings 2 dict @ `/.notdef 0 d E d/GDBytes 2 d/CIDFontType 2 d/FontType 42
d/PaintType 0 d/FontMatrix[1 0 0 1 0 0]d/Metrics2 16 dict d/sfnts}bind d
/CIDT42End{CIDFontName & E/CIDFont defineresource !}bind d/T42CIDCP32K{/CIDFont
findresource @ length dict copy @/FID undef `/CIDFontName ~ d/CIDMap ~ d
/CIDCount ~ d/Metrics2 8 dict d CIDFontName & E/CIDFont defineresource !}bind d
/T42CIDCPR{/CIDFont findresource @ length dict copy @/FID undef `/CIDFontName ~
d &/CDevProc known{[/CDevProc , @ type/operatortype ne{/exec cvx}if/! cvx/! cvx
/! cvx/! cvx 5/^ cvx 5/^ cvx 0.0 0.0]cvx}{{! ! ! ! ! 5 ^ 5 ^ 0.0 0.0}}? bind
readonly/CDevProc ~ d CIDFontName & E/CIDFont defineresource !}bind d
/T0AddT42Char{/CIDFont findresource/GlyphDirectory get ` d E ! !}bind d
/T0AddT42Mtx2{/CIDFont findresource/Metrics2 get ` d E}bind d/UpdateCIDMap{
/CIDFont findresource/CIDMap get 3 1 $ putinterval}d/AddXUID{version cvi 3011
ge{/XUID ~ d}{!}?}bind d/hfDef42CID{/CIDFont findresource @ length dict copy @
/FID undef `/CIDFontName 2 ^ d @ type @/booleantype ne{/arraytype eq{/CDevProc
~ d}{matrix @ 4 4 -1 $ put/FontMatrix ~ d}?}{! !}? & E/CIDFont defineresource
!}bind d/hfDefRT42CID{/CIDFont findresource @ length dict copy @/FID undef `
/CIDFontName 1 ^ d &/CDevProc known{[/CDevProc , @ type/operatortype ne{/exec
cvx}if/! cvx/! cvx/! cvx/! cvx 5/^ cvx 5/^ cvx 0.0 0.0]cvx}{{! ! ! ! ! 5 ^ 5 ^
0.0 0.0}}? bind readonly/CDevProc ~ d & E/CIDFont defineresource !}bind d
%%EndResource
end reinitialize
-0.5 -0.305 1.238 0.961
 256 array 0 1 255 {1 index exch /.notdef put} for  /TT15Ct00
Type42DictBegin
[<00010000000a000a000a000a63767420b09bc4d2000000ac0000051c6670
676df6f64d0c000005c80000091a676c79663491234a0000aca80006a9cc
68656164f0778bc800000ee400000036686865610dad126500000f1c0000
0024686d7478525eb9e300000f4000003c966c6f63613441eb7e00004bd8
00003ca06d617870214826250000887800000020707265706baf02fe0000
889800002410676469720000000000000000000000000000079e0000fe93
0000000000000000000000000050006a0073008000800086008d009300bf
00db006200830093009900a000a600a900b000c100c900d7000000000000
000000000000000000000000000000000000000000000000000000000000
000000000000000000000000000000000000000000000000000000000000
00000000000000000000fe79056d000c03b7000600130000fffaffedfea6
ffedfeb8050e000600130000fffaffedfe93050e00130420000600130000
fffaffedff10ffee050e00130420000600130000fffaffeefe93ff10feb8
0612000a050e0006000d02d2fffafff301fdfffa023f0006000dff36fffa
fff302870006000f0000fffafff1079efeaffea700000000000000000000
000000500051005a005b005c005d006000610062006400680069006a006b
006c006d006e00680069006e00600067006e00660068005f006100630064
00660068006a006b006c006d006e006f0070006f00720074007500760076
007000720073007400750076006f00700071007200730075007700770078
0079007a007b007c007d007b007c007d00770079007a007c0078007a007c
007d0078007d007e007f008000810082007e007f00810082007e007f0080
008100820083008400850086008700880089008300840085008600870088
0089008300840085008600870088008900890086008700880089008a008b
008c008d008e008f008a008b008c008d008e008f008a008b008c008d008e
008f008d008a008b008c008d008e008f0090009000910092009300940095
009600980099009b009c0090009100920093009400950096009700980099
009a009e009f00a60090009100950098009f009000910096009700bc00c6
00b500ae00af00b6006800690063006a006f00700071006f007000710072
0066006c006d00700079007c007f00830086008700880089008a00740075
00760077007a007b007c007d007e008200850086008a0088008900830078
007b00820083008600870088008900760079007a007c007d007e00830085
00880089008a0073007400750077007a007d00880089008a008b008c008d
008e00900094008b008c008d00910092009300940095008c008d00910095
008f009000910092009300940095008b008c008d008e008f009000910092
009300940095008b008c008d008e008f0090009100920093009600970098
0099009c0096009700980099009a009b009c00960099009a009c00960097
00980099009a009b009c009700980099009a009b009c009700980099009a
009b009c0096009d00a000a1009d009e009f00a000a100a2009d009f00a0
00a1009f00a2009d009e009f00a000a100a2009d009e00a000a1009d009e
00a000a2009d00a300a400a500a600a700a300a400a600a700a300a400a5
00a600a700a600a300a700a800a900aa00ab00ac00ac00a800a900aa00ab
00ac00a800a900aa00ab00ac00a800aa00ab00ac00ae00ad00ae00af00b0
00b100b200b300b400b500b600b700b800ad00ae00ad00ae00af00b000b1
00b200b300b400b500b600b700b800ad00ae00af00b000b100b200b300b4
00b500b600b700b800b300ae00af00b000b200b500b600b700b800b900ba
00bb00bc00be00c000c100c200c200b900ba00bb00bc00bd00be00bf00c0
00c100c200c400ba00bb00be00bf00c000c200c300c400b900ba00bf00c0
00c200c600c700c900ca00cb00cc00cf00c500c700ce00c500c700c800cf
00d000d200d300d7010d00d000d100e900d000fd00d005e4000e00410000
05ba009c009c005e005e4047645f5e5d5c5b5a59585554535251504f4e4d
4c4b4a494847464544434241403f3e3d3c3b3a39383736352f2e2d2c2826
252423221f181411100f0d0b0a090807060504030201002c4523466020b0
2660b004262348482d2c452346236120b02661b004262348482d2c452346
60b0206120b04660b004262348482d2c4523462361b0206020b02661b020
61b004262348482d2c45234660b0406120b06660b004262348482d2c4523
462361b0406020b02661b04061b004262348482d2c0110203c003c2d2c20
452320b0cd442320b8015a51582320b08d44235920b0ed51582320b04d44
235920b0042651582320b00d44235921212d2c20204518684420b0016020
45b04676688a4560442d2c01b10b0a432343650a2d2c00b10a0b4323430b
2d2c00b0282370b101283e01b0282370b10228453ab10200080d2d2c2045
b00325456164b050515845441b2121592d2c2045b0004360442d2c01b006
43b00743650a2d2c2069b04061b0008b20b12cc08a8cb8100062602b0c64
2364615c58b00361592d2c8a03458a8a87b0112bb0292344b0297ae4182d
2c4565b02c234445b02b23442d2c4b525845441b2121592d2c01b0052510
23208af500b0016023edec2d2c01b005251023208af500b0016123edec2d
2c01b0062510f500edec2d2c20b001600110203c003c2d2c20b001610110
203c003c2d2c00b00743b006430b2d2c21210c6423648bb84000622d2c21
b08051580c6423648bb82000621bb200402f2b59b002602d2c21b0c05158
0c6423648bb81555621bb200802f2b59b002602d2c0c6423648bb8400062
6023212d2c4523456023456023456023766818b08062202d2cb00426b004
26b00425b0042545234520b003266062636820b0032661658a2344442d2c
2045b0005458b040442045b04061441b2121592d2c45b1302f4523456160
b0016069442d2c4b5158b02f2370b01423421b2121592d2c4b515820b003
2545695358441b2121591b2121592d2c45b01443b0006063b0016069442d
2cb02f45442d2c452320458a60442d2c45234560442d2c4b235158b90033
ffe0b134201bb3330034005944442d2cb0164358b00326458a586466b01f
601b64b020606620581b21b04059b001615923586559b02923442310b029
e01b2121212121592d2cb0164358b004254564b020606620581b21b04059
b0016123586559b0292344b00425b00725082058021b0359b0052510b004
252046b0042523423cb0072510b006252046b00425b0016023423c205801
1b0059b0052510b00425b029e0b0072510b00625b029e0b00425b0072508
2058021b0359b00425b003254348b00625b00325b0016043481b21592121
21212121212d2cb0164358b004254564b020606620581b21b04059b00161
23581b6559b0292344b00525b00825082058021b0359b0042510b0052520
46b0042523423cb00425b0072508b0072510b006252046b00425b0016023
423c2058011b0059b0042510b00525b029e0b02920456544b0072510b006
25b029e0b00525b00825082058021b0359b00525b003254348b00425b007
2508b00625b00325b0016043481b2159212121212121212d2c02b0042520
2046b004252342b0052508b003254548212121212d2c02b0032520b00425
08b0022543482121212d2c452320451820b00050205823652359236820b0
40505821b04059235865598a60442d2c4b53234b515a5820458a60441b21
21592d2c4b545820458a60441b2121592d2c4b53234b515a58381b212159
2d2cb000214b5458381b2121592d2cb002435458b0462b1b21212121592d
2cb002435458b0472b1b212121592d2cb002435458b0482b1b2121212159
2d2cb002435458b0492b1b212121592d2c208a08234b538a4b515a582338
1b2121592d2c0020b200400325b0062649618b3812342d2c014623466023
466123201020468a61b8ff80628ab140408a704560683a2d2c208a234964
8a2353583c1b21592d2c4b52587d1b7a592d2cb012004b014b54422d2cb1
020042b123018851b1400188535a58b910000020885458b2020102436042
59b12401885158b920000040885458b2020202436042b12401885458b202
2002436042004b014b5258b2020802436042591bb940000080885458b202
040243604259b94000008063b80100885458b202080243604259b9400001
0063b80200885458b202100243604259b94000020063b80400885458b202
400243604259595959592d2c451868234b51582320452064b04050587c59
688a6059442d2cb00016b00225b0022501b001233e00b002233eb1010206
0cb00a236542b00b234201b001233f00b002233fb10102060cb006236542
b0072342b00116012d2c20b82000628a6023622d2cb0072558001b0159b0
042510b00325b0022520b8ffff545821cd1bed5921b006255cb006255a58
b0092b5920b005254ab0042547b004254760b0062547b0806361b00225b0
005558b00325b00725496359b0082558001b0159b00425b0062549b00925
5cb009255a58b0092b59b0072546b0806361b0032520b0005558631b2159
612320b0005558b080631b21b08059b0592bb006255c586959b004252020
10b00048233ab0062658001b0159b0052658b003252f598a12233221212d
2cb00625b00a2587b00625b009254ab0005358b00625b00a251bb00925b0
072559b00225b00225070cb005256323b00625636020b940000400635358
21b00426b00426b00a1bb94000040063655158b0042665b0042665b00a1b
b00426b00426b000b00325b003250b0d0ab0092eb00725b007250b0d0ab0
0b2eb00525b0052507595920b0005558b00525b0052587b00725b007250b
b0092510b00b25b0092620b8ffff545821cd1bed59b00525b0052507b008
25b00b254923b00625b0062587b00a2510b00b25c15920b00051b8005223
78b00161b00225b00725b0072507b00a25b00d254961b08062b00525b005
250bb00a252338b00625b0062587b00825b008250bb00a2510b00b25c4b0
0625b0062507b00925b00c2549b0032554b8ffa723792121212121212121
212121212d2c23b0005458b9400000001bb900004000598ab0005458b940
0000001bb90000400059b05b2b2d2c08b0005458b9400000001bb9000040
00590db05b2b2d2c8a8a080d8ab0005458b9400000001bb90000400059b0
5b2b2d2cb00426b00426080db00426b00426080db05b2b2d2c204569442d
0000000100000005bae133bde9dc5f0f3cf50019080000000000bbeb7ccc
00000000cf7409dbfbfafd8b09ec07b60000000900020001000000000001
00000600fe0001c40aa0fbfafaa009ec0001000000000000000000000000
00000f24040e0000000000000000000001cf000004a1002304a1002304a1
002304a1002304a1002304a1002304a1002304a1002304a1002304a10023
04a10023061bffcc061bffcc045a00ac0444006104440061044400610444
0061044400610444006104ec00ac04ec009704ff001b04ff001b03e800ac
03e8004503e800ac03e8004603e8004603e8006303e8005f03e8008103e8
00ac03e800ac03ad00ac050c005b050c005b050c005b050c005b050c005b
04fc00ac04fc00ac05400020020400ac0204ff4a020400280204ff390204
ff310204ff500204ff4f0204ff7b0204001e02040027049200ac028d0007
028dffa9042800ac042800ac035d00ac035d0081036200ac035d00ac0370
001c045e00ac06d700ac052a00ac052a00ac052a00ac052a00ac052a00ac
050700ac054c0063054c0063054c0063054c0063054c0063054c0063054c
0063054c0063054c0063054f0063054f006306ef0063042200ac042200ac
05620063045800ac045800ac04580053045800ac03ad004703ad004703ad
001503ad001803ad004703ad004703e6000f03e6000f03e6000f03e6000f
052200aa052200aa052200aa052200aa052200aa052200aa052200aa0522
00aa052200aa052200aa052200aa048a0022071e003d071e003d071e003d
071e003d071e003d0427003003e6001e03e6001e03e6001e03e6001e03e6
001e03bf003b03bf003b03bf001a03bf003b03f4001003f4001003f40010
03f4001003f4001003f4001003f4001003f4001003f4001003f4001003f4
0010055cffe2055cffe2040400a103cb006d03cb006d03cb006d03cb006d
03cb006d03cb006d046500a10465006a0477003204770032038000a10380
0030038000a103800020038000200380002c0380002903800042038000a1
038000a1035000a10482006c0482006c0482006c0482006c0482006c0478
00a10478008c049d004001ec00a101ecff5801ec001901ecff4801ecff27
01ecff5501ecff5201ecff7101ec001101ec0018041b00a1023e0000023e
ff8c03c900a103c900a102e000a102e0008702e600a102e000a102f00032
03d500a1060600a1049100a1049100a10491009904910078049100a10466
00a104aa006604aa006604aa006604aa006604aa006604aa006604aa0066
04aa006604aa006604ba006604ba00660606006603c500a103c500a104b1
006603ed00a103ed00a103ed004503ed00a1034f0049034f0049034ffff5
034ffff6034f0049034f00490359001c0359fffe0359001c0359001c048d
009f048d009c048d009f048d0097048d0075048d009f048d009f048d009f
048d009f048d009f048d009f03fd0021063e0037063e0037063e0037063e
0037063e003703cc00360383001003830010038300100383001003830010
0369004403690044036900080369004403d5005c03d5005c03d5005c03d5
005c03d5001e03d5005c03d5005c03d5005c03d5005c03d5005c03d5005c
062f005c062f005c043400990362005a0362005a0362004e036200570362
005a0362005a076f005a06dd005a0601005a0601005a04340060048c0060
046a00600434006103fb005d03fb005d03fb005d03fb005d03fb005d03fb
005d03fb005d03fb005d03fb005d03fb005d02710025069a002508d50025
04ab0025069b002508d50025043c0025043c0025043c0025043c0025044f
0025044f0025044f0025044f0025043c0025043c00250676002506760025
067600250676002506890025068900250689002506890025067600250676
0025043c0025043c0025067600250609002508430025043c0025043c0025
04830025043c00250676002504ed002504ed0025051300250728002503c4
003503c4003503c4003503c4003503c40035043400600434006004340060
0434006004340060043400990434ffad0443fff901d6008501d6ff6e01d6
000f01d6ff5a01d6ff2001d6ff7201d6ff5801d6ff6701d6001101d60099
03c00085041e008801eaffd501eaffd501eaff6303a3009903a3009903a3
009901d6009901d6002a021c009901d6004b01fb001c02fd009906640099
0434009904340099043400990434004e0434009904a2ff9d043400990438
005a0438005a0438005a0438005a0438004f0438005a0438005a0438005a
0438005a043c005a043c005a06cc005a04340099043400990434006002ca
009902ca009902cafff902ca006e03210051032100510321fffe0321fffd
032100510321005105ae005105ae00510438009901f1009902ae002102c4
002102ae002102bc002604e6002104750021047500210475002104750021
04750021047500210475002104750021047500210475002105130021074b
002106d9002106d9002106d9002106d9002106d9002106d9002106d90021
06d9002106d9002106d90021043400940434008e04340094043400860434
004d043400890434008604340094043400940434009404340094039d0022
05b8003505b8003505b8003505b8003505b8003503770029039f0022039f
0022039f0022039f0022039f002203290059032900590329000703290059
03380072036100640378005d02ac004402e5006c024e004402e5004802b8
004701c100240297002a02e9006c01630061016dffd80297006c015e006c
0456006c02e6006c02e6004502e5006c02e5004801f6006c0230004201e3
002302e9006c0285001f03ef002c027e00280286001f0237004202540000
02750000029400000000fd080000fce80256000002750000029400000000
fd080000fce803290000035f0000039400000000fc9f0000fc6703290000
035f0000039400000000fc9d0000fc6901ff0000039a000003a2000003a8
00000000fc650000fc600324000002f5000003460000036700000000fca0
0000fc7e0327000003490000036a00000000fc9d0000fc7d030c0000030f
0000031100000000fcac0000fca9029100000298000002a000000000fce9
0000fce202cf000002c2000002b5000003c1000003e10000040000000000
fc520000fc3101ce000001d6000001ce000001ce00000000fd4d0000fd4d
027500840000fd7a027f00840000fd7601f700840231000004a1002304a1
ff89045a00ac035300ac0484003a03e800ac03e8fec703bf003b04fc00ac
04fcfe9e054c0063020400ac0204feb20204ff52042800ac0495002406d7
00ac052a00ac03ef0053054c0063054cff1604fc00ac042200ac03ab0046
03e6000f03e6001e03e6fe6e03e6001e0613000004270030060000900550
005e0550fef903f4001003f40010040400a102fb00a103c90023038000a1
038000a103690044047800a1047800a104b4006601ec00a101ec000001ec
ff5403c900a103e10011060600a1049100a10387005e04aa006604aa0066
047800a103c500a1035b004b0359001c0383001003830010038300100552
000003cc00360558008704b1006604b10066048a0061048a006104400099
04320064039200180430000003a5005903a5005902c8004e044c0099044c
00990441006004780006023200940232ffec0232ff7a0232ff0f03a30099
03b4000004660099039700220302004d0303004d0438005a0438005a046c
002804120076044100590349005c0319000304550090045500900455007d
0455001605360055053b00550369001205a9009405920064059200640289
00000000fd0a03f400000000fc3602050097020500970205009702240048
01ff006e01ff006e04a10023044d00ad045a00ac037000ac037000ac0376
00ac0527000303e800ac03e8004503e800610668005503ca004b052200ac
052200ac052200ac020400ac0204ff50028d0007045800ac045800ac04e3
000306fa000306d700ac04fc00ac070300ac054c0063054c006304f900ac
042200ac0444006103ad004703e6000f0438000f0438000f04b800220594
000004270030051c00ac04f500ac0472007406f200ac071e00ac04eb000f
061800ac044000ac0462005d04610062070800ac0471005304ff000f04f2
000f0504000003f4001003ee00a2040400a1031400a1031400a1032700a1
0480000e038000a1038000300380002c0578004403800057048900a10489
00960489009501ec00a101ecff55023e000003ca00a103ca00a104320001
060600a1047800a104aa006604a90066046a00a103c500a103cb006d034f
00490359001c039d001e039d001b042f0022050a000003cc0036048e00a1
046900a103fa006d062300a1064500a1045f0017058300a103e800a103e4
006b03f00066063200a103ff005c045f001f0463001f044d000006010001
063200a103d5005c044300000430000003d5009902c4009902c4009902d5
009901d6ff58047700170434006003fb005d03fb005d03fb005d0583003e
0362004b04530099045300780453008801d6008501d6ff7201eaffd503b6
009903b6009904150016060200130569005f04470099062800990438005a
0431005a042a009904340086043400990362005a032100510319000a0664
0099039f0022039f001803d2002204fe0051037700290455009904330099
03c0004205d4009905fe0099044a000a0554009903c20099038b004d038d
005d05c6009903cb00380453fff90443fff904270018036e0000036e0000
036e00000000fca50000fca5029b010a029b00bf029b00bf03b5008503b5
005e03b5005e03de0064026000ed026000b10364007a0361005f01ff002a
02240048022400bb020500970586009601ff008c01ff002a01ff008c01ff
002a035900880359002b035900880359002b01ff002a0359002b02b60074
02b600c002b6007402b600c004190075041900ad04190075041900ad0317
000102df001f03af018a03fc01ae0317000b02df002d0273004502730045
03fcfff603fcfff6073e0095073e0095073e0095073e009503fcfff903fc
00c10205009702050097026d0085026d007a027400bf0274005a02840056
02840075024000840240007a024a00b0024a0067026d0085026d007a0274
00bf0274005a028400560284007503fc009e03fc007703fc007803fc0076
04b0006b043d006e03fc006a03fc003d01c4008b0335008b057500000556
000007f7000007270000073c00000727000006ad00af06ad00af040e0080
05a4003f05ac004d02b6000003fc003f04b30049040e002a03fc0057040e
00600434005803fc00b903fc004a040e005303fc006d0419002b040e0034
03f30035039f006103be005f039f0058039f002506210049083300ac03fc
002406e300a10411001d0494005f02cb002303ec006203ec005104550022
03d700510436007e03b20035043600630436005c040e0048040e00ae040e
0072040e0067040e0020040e0065040e006b040e0063040e0052040e0052
04430067028d00190381005c0373005903ac00260368006103b7006e0349
002f03b5004b03bc0052039f0050039f008d039f0065039f0062039f003a
039f0067039f0061039f005e039f0051039f00500494005f02cb002303ec
006203ec00510428002203d700510436007e03b20035043600630436005c
040e0048040e00ae040e0072040e0067040e0030040e0065040e006b040e
0063040e0052040e00520321004801f8002302b0004b02ad004102db0025
02a6004502df005b0291003202e1004b02df004402ea005102df005102d0
005701bc006001bc00580321004801f8002302b0004b02ad004102db0025
02a6004502df005b0291003202e1004b02df004402ea005102df005102d0
005701bc006001bc0058029d003801f500310252003c0249002d024a0014
02460032025100300238002202570025024d0023029d003801f500310252
003c0249002d024a001402460032025100300238002202570025024d0023
02b1ff4b03130044055f0044056900440517004405690044052e00440553
004405c9004e05c9004e0567004705b7004705a2004705cd0027057d0045
05a20045052a003505b80048084e0048057d005c07c9005c03fc004603fc
004c03fc006003fc002b03fc005e03fc006003fc005903fc004503fc0065
03fc004c03fc005503fc005603fc003d05e9002c0405003506d300690443
006102ed000703fc00080484003a0550005e04660099066500660454005b
0416004a073e009a073e0096073e00c9073e00c9070e00af070e013a070e
00af070e013a0a4e009a0638009f04660028018a000001da000004660000
046600000466000004660000046600000466000004660000046600000466
000004660000046600000466000004660000046600000466000004660000
046601d004a1002304a1002304a1002304a1001904a1001504a1001d04a1
002304a1001c04a1001c04a1001c04a1001d04a1002303e800ac03e800ac
03e8003703e8ffe803e8ffe903e8ffe803e8ffe803e80037020400150204
00a0054c0063054c0063054c0063054c0063054c0063054c0063054c0063
059400630594006305940063059400630594006305940063052200aa0522
00aa05c600aa05c600aa05c600aa05c600aa05c600aa05c600aa03e6001e
03e6001e03e6001e03d5005c03d5005c03d5ffbb03d5ffb103d5ffb803d5
ffb803d5005703d5ffb803d5ffb803d5ffb803d5ffb803d5005c03fb005d
03fb005d03fb003003fbffdb03fbffdb03fbffd903fbffcb03fb005d01d6
002601d600850438005a0438005a0438ffe80438ffea0438ffe80438ffea
0438005a04a0005a04a0005a04a0005a04a0005a04a0004904a0005a0434
00940434009404d2009404d2009404d2008c04d2009404d2004604d20094
039f0022039f0002039f0022046a00530466003803f4001003f4001003f4
ffbd03f4ffc003f4ffbd03f4ffc803f4001003f4ffc803f4ffc803f4ffc8
03f4ffc803f40010038000a1038000a10380fff00380ffa70380ffa00380
ffa20380ff8e0380001101ec000901ec009404aa006604aa006604aa0021
04aa002204aa002104aa002204aa006604ec006604ec006604ec006604ec
006604ec006604ec0066048d009f048d009f0515009f0515009f0515009a
0515009f051500750515009f038300100383fff10383001001da00000466
000004660000046600000466000004660000046600000466000004660000
04c10066052400ac052400ac050600ac049300a1049300a1047c00a103e6
000f02ae00210359001c01d60011043c0025043c0025043c002506760025
067600250676002502f5001c02e7008e0306005a034b008e02a8008e028c
008e0344005a035b008e01a6008e01cb000502e0008e025b008e046d008e
0375008d0375005a02d8008e0375005a029b005702800046025700040314
005702e3001a0445002202b5001c028b001c02b800500000fdfd0000fdfd
0466ffff0466ffff0466ffff0466ffff03c1ffff03c10000030cffff030c
0000030cffff030c0002023100000231000001ffffff01ffffff01ffffff
01ffffff0000fd090000fd0902aa008202aa008202aa009802aa009801ce
008402aa008202aa008202aa008202aa0082027f008e027f008e03240000
02910084046601fd02aa001402aa00130329000003290000032900000329
ffff039a00000327000003fcfff903fcfff9039a0000039a00000000ff08
0000fe4c0000fdfb0000fdfb0000fe3f0000fe3f0000fdc20000fdc201ce
008402aa00140291008302aa001502aa009302aa0093039a014c039a0000
0000fdfd0000fdfd0000fd090000fce90000fd090000feb702aa001402aa
001403fcfff90466ffff02aa0098039a0000039a0000039a0000039a0000
039a0000039a000004010014040101470000000002aaffff02aaffff01ce
ffff01ceffff030c0000030c000002aa009302aa00c802aa00c803f100c8
01ceffff01ceffff01ce000001ce000002aa00a003b1008402aaffff02aa
ffff075c003c075cffff075cffff075cffff075cffff075c003f06d0ffff
06d0ffff075c0003075c0003075c004001df003001df003001e7003201e7
003200f8004400f8004402070030020700300209004c0209004c019d0030
019d003002070032020700320209004c0209004c0309004c0309004c015f
004c015f004c015200180152001801c3001601c3001601bf001c01bf001c
032700510327005103270051032700510000ffab03bdffff041a0000041a
00000416000104160001041a0001041a0001041a0001041a000104010002
040100020401000204010002015f004c02aa00c801ce00c803f100c804ec
000f044d00ad0440001e0462005d049d006104ff001b057e000f044d004c
03e8006c0525006403ca005a03adffd6050e005b048a001c025000ac0226
001b042800ac070900aa052affd6054c0063062f006104e4000f045800ac
03ad004703ab0046043f000f03e6000f0550005e052200aa0442001e03bf
003b03ca004b03ca005a040e006808ab00ac081500ac060300ac054700ac
07b700ac071400ac04a100230204ff3a054c0063052200aa052200aa0522
00aa052200aa052200aa04a1002304a10023061bffcc050c005b050c005b
04280073054c0063054c006303ca0008089500ac081500ac050c005b0728
00ac04d400ac052a00ac04a1ffef04a1002303e8ffe103e8006e0204feac
0204ff4c054c003b054c00630458ffbf0458006e0522002f052200aa03ca
004b04fc00ac052400ac040e004d03ef003b04a1002303e800ac054c0063
054c0063054c0063054c006303e6001e04a1ffd90444ffe7035d001b03e6
ffb803940064046b001b0545001b0495002403e8ff9e02a10007050a0063
0469001a04a0001b04a10023045a00ac045a00ac045a00990444006104ec
00ac04ec00ac04ec00ac04ec00ac04ec00ac03e8008403e8008403e80082
03e8003403e8008103ad00ac050c005b04fc00ac04fc00ac04fc00ac04fc
002804fc00ac0204ff360204ff71042800ac042800ac042800a0035d00ac
035d0035035d0060035d006606d700ac06d700ac06d700ac052a00ac052a
00ac052a00ac052a00ac054c0063054c0063054c0063054c0063042200ac
042200ac045800ac045800ac04580077045800ac03ad004703ad004703ad
004703ad004703ad004703e6000f03e6000f03e6000f03e6000f052200aa
052200aa052200aa052200aa052200aa048a0022048a0022071e003d071e
003d042700300427003003e6001e03bf001503bf003b03bf003b035d001b
03c2ff9b0433001b045800ac052400ac047100ac03e2003b0444003803ad
005903b500ac046a0027043400990434000403b3005a043400600430005d
0271ffee064300990434009903a300990241002703b40014044c0099053e
0059043400990321005102e0002102ae002103fc001b0329005903ca004b
0366003a03680050075d006003c00099061e009903d5005601d6ff570438
005a0434007a0434008804340088043400880434008803fb006203d50058
03d50058062f005c044cffe203c4003503a3003a0438005a0438005a03ca
002e01eaff60075d006003c400350434009903d5ffbf03d5005c03fbffe2
03fb005d01d6fece01d6ff650438ffed0438005a02caff7302ca00100434
ffff0434008703ca004b0434005104cd0060040e0052034c005903d5005c
03fb005d0438005a0438004f0438005a0438005a039f00220289009804eb
009902ae002106930060069200600362fff0032100510329005903940064
03fb003c0240fff70240fff70434006002ff002703e2002203720049040e
00720321005101f300ad032900ad049700ac029b010a03d5005c04340099
04340099043400860362005a043400600434006004340060043400600434
006003fb005d03fb005d03fb005d03fb003f03fb005d0271002503c40035
043400990434009904340067043400130434009401d6ff1f01d6ff1f01d6
ff5a03a3009903a3009903a3006b01d6008901d6ff5801d6ff5801d6ff59
066400990664009906640099043400990434009904340086043400860438
004f0438004f0438005a0438005a043400990434009902ca009902ca008a
02ca000a02caffff032100510321005103210051032100030321005102ae
002102ae002102aeffd202aeffd204340089043400410434007b0434004d
04340086039d0001039d002205b8003505b800350377002903770029039f
00220329000103290059032900000434008602aeffc605b80035039f0022
03d5005c01f100530241002703d5002902aeff960463009903db00990344
005903c200360362003b02ee003c03190099053b00550471000803ee00a2
03ee001403cb004803fc006d0477003204d3000803ee00530380007204a4
0066038a00680350ffe80482006c03f300130232008e01ecfffe03c900a1
063200910491ffe804aa00660592006e0433000803ed00a1034f0053035b
004b038300080359001c04b10066048d009f03b700100369004403900057
0393006b0398005507ce00a1085500ac055a00a105cd00ac06cf00a10768
00ac03f4001001ecff4704aa0066048d0096048d009f048d009f048d009f
048d009f03f4001003f40010055cffe20482006c0482006c03c9005204aa
006604aa00660390000007ce00a1085500ac0482006c065500a1046200a0
049100a103f4ffc503f400100380ffb10380004d01ecfed001ecff7004aa
001d04aa006603edffa403ed0064048d0000048d009f039000570478008c
049300a103c50057038c004403f40010038000a104aa006604aa006604aa
006604aa00660383001003f4001003cb002402e000270359ffeb03390050
04040027048d002703fd00210380ffff023e0000048b006603ed00270383
000c039000550339005001f300ac032900ac049700ac026000ed03f40010
040400a1040400a10404006e03cb006d046500a1046500a1046500810465
00a1046500950380002a0380002603800041038000000380004a035000a1
0482006c047800a1047800a10478009a04780020047800a101ecff2a01ec
ff5503c900a103c900a103c9007e02e000a102e0000002e0002802e00024
060600a1060600a1060600a1049100a1049100a1049100a1049100a104aa
006604aa006604aa006604aa006603c500a103c500a103ed00a103ed00a1
03ed003e03ed0091034f0049034f0049034f0049034f0000034f00490359
001c0359001c0359001803590019048d009f048d0079048d009f048d0075
048d009f03fd002103fd0021063e0037063e003703cc003603cc00360383
0010036900050369004403690020047800a10359000a063e003703830010
03f4001002e00027035effa703c5002703ed00a104b600a103ef00a10369
004403cb004803500060039900a1043c0025043c00250447002504470025
043c0025043c0025044f0025043c0025043c002506760025067600250682
002506820025067600250676002506890025067600250676002504750021
047500210475002104750021047500210475002104750021047500210475
002106d9002106d9002106d9002106d9002106d9002106d9002106d90021
06d9002106d9002103d500960434006004340099043400990362003b039b
005a043400600434006003fb006203fb0062051b00650362005a0362004b
0435004b043b005d0241fff704340060043400600451005a039d001f03d0
001e0433009404340099043400990241002701d6fff30232009401d60099
02e7ffa702f9002701d60099048600990663009406630094066400990434
ffc204340099045300990438005a05b3005a059200640536005502ca0023
02ca002302ca002302ca009902ca0099028e0094028e0023039800850398
00850321005101eaffd50242fff801eaffd5028affc402ae004102ae0021
04a400270476004904550090039d002205b80035039f00220351001f0329
005903d3005903bc004b03bb0056039400640394005e039400640362005a
0507005f03d50099043b005a046b005a04470099028affc403a300270319
009904340060039400640394005e066f006006d400600719006004f30021
03c40021057a0021060c002504ae00990469009903ef002c03ef00700434
ffd5044dffd503d60010050fffe3062f00620412002703cb006a04440099
04590030033f0099036f005501d60085022700000391009802f000300569
005f045300990474005a03cb006304a9006604a800660528001406cc0056
0368003a0438005a0438005a03a8009903cf005203cf0052033f001b046a
009a0465004b05c7004b0664014c03de0020060e0035034f0042032f0038
0321005103d0001e02f2009903de00200450009903a80099052f0083040e
000102f5001c03f1000002e7008e02fb0027034b008e02a8008e02a80050
0344005a035b008e01a6008e01cb000502e0008e025b008e046d008e0375
008d0375008d0375005a02b2004802d8008e029b00570257000403140057
0445002202ac004402ac006c02e50048042b004402e5006c02e5004802b8
004702b8004702770046027700460297002a016300610297006c0456006c
02e6006c02e60045024e003602e6004502e6004502e5006c01e3002302e9
006c02db00460456006c0285001f024a000d02be006c0246002302830028
03650055025f00180163006101f6006c02e9006c0285001f02be006c0246
002302e5006c03650050025f00180694009404bbffa704bd0060030affa7
069cffe504b4002204beffa70352ffa7031affa7039d0014030fffa70329
ffc203c4003b0304006e03c4003506880021024100270269002704680027
04db002704c40027043400990451006002710025054c0060041e009901f0
006b067f0099045100990434009902ca006a037b005102faffd5039d0022
03ed0029033c0059047c005c04d800600434006003fb005d0362005a0362
004b03fb006201d600850362003b0233001e04d800940376004b02e5006b
024e0044026e004402b200440277004201c1002401c100070297002a02e9
006c0192000001aa006c0163006d0192000001e500000194006c017b0053
0224006e0456006c0456006c031b0000031c006c0304006e02e600450336
004502300042016dffd801e4002302e9000002b8002c02e6006e02e6006e
0285001f023700420294004202a600420272003c02e6004502e9006c02e9
006c016dffd801f6006c01f6002502030025028b006c03ef002c0286001f
01c400540334005401ff008c01ff002a01ff008c01ce008401ce00840299
00650299006c03fc004503fc0065044b0044044b0044025100f202560000
02540000025100f2032700000254000002560000023900980239009801ce
008401ce008402aa008202aa008202aa008202aa008202aa004b02aa0093
02610024015e006c02300042027e00280299006c03100096031000960310
009603100096031000960457009604570096045700960457009603100043
0457004304570043045700430457004304570043045700430457002f0457
002f0457002f0457002f0457002f0310002f045700250457002504570025
04570025045700250310001a0457001a0457001a0457001a0457001a0457
001a03100042045700420457004204570042045700420457004204570096
045700960457009604570096031000420457004204570042045700420457
004204570042045700420457002f0457002f0457002f0457002f0457002f
0310002f0457002f0457002f0457002f0457002f0457002f031000260457
002604570026045700260457002604570026031000420457004204570042
045700420457004204570042045700960457009604570096045700960310
004204570042045700420457004204570042045700420310002604570026
045700260457002604570026045700260310002304570023045700230457
002304570023045700230310002f0457002f0457002f0457002f0457002f
0457002f0310004b0457004b0457004b0457004b0457004b0457004b0457
009604570096045700960457009603100042045700420457004204570042
04570042045700420310001a0457001a0457001a0457001a0457001a0457
001a0310002404570024045700240457002404570024045700240310002f
0457002f0457002f0457002f0457002f0457002f0310004e0457004e0457
004e0457004e0457004e0457004e04570096045700960457009604570096
02aa006202aa006203290000049a00000359002b02aa008502aa008502aa
00c802aa00c8029100840254000003c1ffff03c10000039a0000022400bb
02aa009802aa009802aa009802aa00980440fff60440fff6030200980327
0000032700000324000002aa0000071200d4071200d402ac004402b80047
02e60045027e002802b8004701d9ffff01d9ffff01d9000001d900000289
00000289000002890000028900000000fc660000fc660329000003290000
032900000329000003240000032400000329000003290000032900000329
0000032400000324000003f4000003f4000003f4000003f4000003240000
0324000003270000030c000001ffffff01d9000003270000032900000329
0000032900000466000004660000046600000466000003f4000003f40000
03f4000003f40000023200b6023200b6054c006304440061044400430444
00610444004303e6000e0456fec803e6000e03ad00ac054c0063045d001e
059700ac04a2000f04440061042200ac043200640375005a037500420478
000604d700510684001404120076041200030362005a0362003b0362005a
0362003b053b0055037800940438005a0399001404c5009904a2000f0349
005c01eaffd50476ffd504d7005104a9006603cb006d03cb004803cb006d
03cb00480389001a0389fe6f0389001a035000a104b1005b03e2001e0500
00a1045d002a03db006d03c500a104a1ffc504a1fe8a04a1fe6204a1ff22
04a1ffc604a1fe8b04a1fe6204a1ff2204a1ff8004a1ff5804a1002304a1
002304a1002304a1ffc504a1fe8a04a1fe6204a1ff2204a1ffc604a1fe8b
04a1fe6204a1ff22066500230665ffc50665fe8a0665fe620665ff220665
ffc60665fe8b0665fe620665ff2203e8fef004bdfe8204bdfe7a03e8fef0
04c1fe8604bdfe7a03e8fea403e8fe9504fcfef005d1fe8205d1fe7a0559
feaa04fcfef005d1fe8205d1fe7a0559feaa04fcfea404fcfe9504fc00ac
04fcfef005d1fe8205d1fe7a0559feaa04fcfef005d1fe8205d1fe7a0559
feaa06c000ac06c0fef00795fe820795fe7a071dfeaa06c0fef00795fe82
0795fe7a071dfeaa0204fef002d9fe8202d9fe7a0261feaa0204fef002d9
fe8202d9fe7a0261feaa0204fea40204fe950204ff4e0204ff7a054cff06
05f5fe82060cfe7b054cff0605f2fe7f0605fe74054cfecf054cfeac0422
fef003e6fe940517fe820513fe7e049ffeaa03e6fe4703e6fe4703e6001e
03e6001e0550ff0605f2fe7b060dfe780599feaa0550ff0605f2fe7b0611
fe7c0599feaa0550fecf0550feac0550005e0550ff0605f2fe7b060dfe78
0599feaa0550ff0605f2fe7b0611fe7c0599feaa0714005e0714ff0607b6
fe7b07d1fe78075dfeaa0714ff0607b6fe7b07d5fe7c075dfeaa048a0061
048a0061048a0061048a0061048a0061048a0061048a0061048a0061048a
0061048a0061048a005a048a0061048a0061048a0061048a0061048a0061
048a0061048a0061048a0061048a0061048a0061048a0061048a0061048a
0061048a005a03a5005903a5005903a5004f03a5005903a5005203a50052
03a5005903a50059044c0099044c0092044c008f044c0094044c0099044c
0092044c0092044c0094044c0099044c0099044c0059044c0099044c0099
044c0092044c008f044c0094044c0099044c0092044c0092044c0094044c
0099044c0099044c0059023200010232ff860232ff830232ff6202320000
0232ff860232ff860232ff600232ff100232fecf0232ff600232ffef0232
ff7b0232ff290232ff690232ff680438005a0438005a0438005a0438005a
0438005a0438005a0438005a0438005a0412007604120076045500900455
008204550082045500840455009004550082045500820455008404550012
0455001004550080045500900455009004550041045500710455007d0592
006405920064059200640592006405920064059200640592006405920064
059200640592006405920064059200640592006405920064059200640592
006405920064059200640592006405920064059200640592006405920064
03f4001003f4001003f4001003f4001003f4001003f4001003f4001003f4
001003f4001003f4001003f4001003f4001003f4001003f4001003f40010
03f4001003f4001003f4001003f4001003f4001003f4001003f4001005b9
001005b9001005b9001005b9001005b9001005b9001005b9001005b90010
05b90010038000a10380004903800049038000a103800049038000490380
00a10380007b047800a1047800a1047800a1047800a1047800a1047800a1
047800a1047800a1047800a1047800a10478006f047800a1047800a10478
00a1047800a1047800a1047800a1047800a1047800a1047800a1063c00a1
063c00a1063c00a1063c00a1063c00a1063c00a1063c00a1063c00a1063c
00a101ec000901ecff6201ecff6201ecff6501ec000901ecff6201ecff62
01ecff6501ecff1001ecfee901ecff6401ec000001ecff8c01ecff2a01ec
ff5301ecff7004aa006604aa006604aa006604aa006604aa006604aa0066
04aa006604aa006603c500a103c500a1038300100389001a038300100389
001a038300100389001a038300100389001a038300100389001a03830010
0389001a038300100389001a038300100389001a038300100389001a0383
00100389001a0383fff50389fff5038300100389001a038300100389001a
04b1006604b1006604b1006604b1006604b1006604b1006604b1006604b1
006604b1006604b1006604b1006604b1006604b1006604b1006604b10066
04b1006604b1006604b1006604b1006604b1006606750066067500660675
006606750066067500660675006606750066067500660675006604a10023
04a1ffc504a1fe8a04a1fe6204a1ff2204a1ffc604a1fe8b04a1fe6204a1
ff2204fc00ac04fcfef005d1fe8205d1fe7a0559feaa04fcfef005d1fe82
05d1fe7a0559feaa0550005e0550ff0605f2fe7b060dfe780599feaa0550
ff0605f2fe7b0611fe7c0599feaa066500230665ffc50665fe8a0665fe62
0665ff220665ffc60665fe8b0665fe620665ff2206c000ac06c0fef00795
fe820795fe7a06c0fe4d06c0fef00795fe820795fe7a06c0fe4d0714005e
0714ff0607b6fe7b07d1fe780714fe610714ff0607b6fe7b07d5fe7c0714
fe6101d9ffff01d900000289000002890000039a00000329000003290000
0324000003290000032900000324000003f4000003f400000324000001d9
000003270000030c0000023200b601c4007901c4007901c40079054e00ac
0440000a042200ac0366001b044100ac06b2005503ca004b04a500ac0458
00ac046a001b050c000f052400ac05b100ac073800ac052b006304440061
03e6000f03e6001e03e6001e0476003005d2000f049a0074047200740472
00ad05f6002805f60028020400ac06680055045f00ac050e000304fc00ac
04fc00ac04720074070700ac04a1002304a10023061bffcc03e800590525
0064052500640668005503ca001503ca004b052200ac052200ac054c0063
054c0063054c00630462004c0438000f0438000f0438000f047200710353
00ac061800ac0366001b048500300427003004400035065d0037061d003d
041a003d070f0003072800ac0515005b0521000f03ca005a05090003045f
009903df00270434009902f90027039f009905c0003e0362004b03f40099
03b6009903eb00270447000a0471009904d8009905f10099046f00590362
005a0319000a039d0022039d002203b2002904c5000a03ea004203c00042
03c0009904c8001904c800190583003e03cf009904210016044700990454
009903c0004205b6005f020400ac03d5002e03d50058062f005c03fb0056
03fb006203fb00620583003e0362000803bc004b04530095045300970438
005a0431005a0431005a038b0004039f0022039f0022039f002203c00029
02c400990554009902f9002703b10029037700290434006006550060059b
004b03ba004b061f001606500099044500500481000a0362005a042b0016
04a800a103e8002703c500a10314002703ec00a105d0004403800057041c
00a103ca00a103ca002704530017049800a1050100a1067700a104a20065
03cb006d0359001c0383001003830010041300360545001c041a006d03fa
006d03fa00a1054f0020054f002001ec00a10578004403ff00a1045a0001
047800a104a100a103fa006d062f00a103f4001003f40010055cffe20380
004204a2006504a20065057800440380000303900057048900a0048900a0
04aa006604a9006604a9006603e4001e039d001e039d001e039d001e03fa
0044031400a1058300a1031400270417003603cc003603e8004a0588004a
0559007203d8007205d20001061900a10488006c0444001c03800068045c
00010400000008000000040000000800000002af00000200000001550000
0450000001bc00000199000001000000000000000000ffdc0000ff25040e
0024040e00240329000003fcfff901ff008c0358008801c4005403340054
04a400540476010a03fcfffb0273004404ee004f044400610444006103ad
0027040e005306640099052a0020076000ac064800ac071e002005f500ac
0428001b03e6000f08a80032043afffe0482002104b2005b0495002003ad
0020044400610621004906210065057800e6059d00e603fc005e070100bc
03fc0062045201d7045200be0400fff6040001bd040001bd0400fff60400
01bd0400fff6070900aa045c005b047200ad0444007104d0003a05620074
03c9001006640094042f005f04180015035a0053040b00300441006f0326
0010032700030327000303270003025400c0025400c0025400c8025400c8
02aaff8c02aaff8c04e0005907f4000a07e2001407980003076c00610641
00ac050b002406a700ac05c80055073f00ac03ca00210600009004b8001c
085c0063054c003b076c0061076c006104440061056a0022053400990433
001b05af00990480001b060b0099034e001605a9009403d2ffc40745005a
049c005a06420059056a00220362005a06b8006d05c300a10453001205c0
00a1050b0046066400a10380002205580087042e002207f10066050f0068
06b0006d06b8006d039c006d03c7009602aa00db040e008d0000ffdc0000
fe5101cf0000022400bb01c700000163006102b1ff4b0aa000b404d50092
02d5008302d5008304d500b202d500700aa000b40aa000b40aa000b40aa0
00b40aa000b40aa000b40aa000b40aa000b40aa000b40000fc4800000000
0000fd170000000000000000039a0000039a000003240000032400000324
0000039a0000032400000324000002560000032900000329000003bdffff
02aaff8c055001e5027f008403240000039a000002560000000000270000
00e1000000ed0000001b0324000003240000032400000324000003240000
032400000324000003240000032400000324000000000000000000000000
000000000000039a0000039a0000034600000000002703c10000030f0000
0346000003460000039a0000034800000348000003a2000003a200000256
0000035f00000000009e00000067000000220000009e0000009e0000009e
0000009e0000009e0517fe820513fe7e049ffeaa03e6fe4703e6fe4703e6
000e03e6000e03f4001003f4001003f4001005b8001005b8001005b80010
047800a1047800a10478006f063c00a1063c00a1063c006f0383ffc80383
ffc80383001004b1006604b1006604b10066067500660675006606750066
0000fdbc0000fd1a0000fd770000fd4f0000fbfe0000fbfa0000fc000000
fbfa0000fc000000fbfa0000fc000000fbfa0000fc000000fc000000fc00
0000fc000000fc000000fc000000fc000000fc000000fdd00000fc300000
fc300000fbff0000fbff0000fbff0000fbff0000fbff0000fc000000fcac
0000fcad0000fcac0000fcac0000fd1b0000fd1b0000fd340000fd340000
fd340000fd340000fd600000fd600000fd730000fd730000fdcf0000fd5f
0000fd5f0000fd5f0000fd5f0000fd7f0000fd7f0000fca10000fd6f0000
fdfd0000fcef0000fcf20000fca00000fca00000fcae0000fcad0000fc66
0000fca00000fc2f0000fc2f0000fc660000fc5f0000fdd00000fcf10000
fd6d0000fcf30000fd710000fd710000fdb10000fc650000fcf10000fcf1
0000fc2f0000fbff0000fd770000fc660000fc660000fc650000fc650000
fc650000fc650000fc460000fd790000fcde0000fcde0000fd4b0000fd4b
0000fca80000fca80000fd710000fda60000fda60000fce30000fd4c0000
fd4c0000fd4b0000fd4b0000fd7e0000fcdf0000fcde0000fcde0000fc8f
0000fc520000fc520000fc520000fc520000fc920000fc970000fc970000
fc560000fc560000fc910000fd820000fd820000fd700000fd700000fdfa
0000fdfa0000fd5f0000fd5f0000fd790000fd790000fd8f0000fd8f0000
fd6e0000fd6e0000fd7a0000fd7a0000fcfb0000fcfb0000fdb60000fdb6
0000fda80000fda80000fd680000fd680000fd710000fd710000fcf10000
fcf10000fcf10000fcf10000fc540000fc260000fc260000fc290000fc29
0000fc270000fc270000fc270000fc270000fc350000fc350000fc350000
fc350000fdb60000fda80000fda80000fce30000fd460000fd460000fd47
0000fd470000fd020000fd020000fd020000fd020000fc650000fc660000
fc9f0000fc9f0000fc9f0000fc9f0000fca10000fca10000fc9f0000fc9f
0000fc9f0000fc9f0000fca10000fca10000fc370000fc370000fc370000
fc370000fca00000fca00000fc9f0000fcad0000fd330000fd470000fc9f
0000fc9f0000fc9f0000fc9f0000fbff0000fc020000fbff0000fc000000
fc370000fc370000fc370000fc370000fdbd0000fdbd0000fca20000fca3
0000fca30000fdd10000fdd10000fdd10000fdd10000fc6a0000fc6a03e6
fe940389ffcb0389ffcb0389001a01d60089043400600434006004340060
04340060043c0025067600250aa000b40aa000b40aa000b40aa000b40aa0
00b40aa000b40aa000b40aa000b40aa000b40aa000b40aa000b40aa000b4
0aa000b40aa000b40aa000b40aa000b40aa000b40aa000b40aa000b40aa0
00b40aa000b40aa000b40aa000b40aa000b40aa000b40aa000b40aa000b4
0aa000b40aa000b40aa000b40aa000b40aa000b4047d00a3040e00230054
001b002e000000>
<00000000000001420000014200000142000001420000025e000002740000
028c000002a4000002bc000002d4000002ec000003040000031c00000334
0000045a000005a4000005bc00000728000008220000083a000008520000
086a00000882000009ba00000a9400000aac00000abc00000baa00000ca2
00000cb800000cd000000ce600000cfc00000d1200000d2800000d400000
0d5800000e8a00000f5c000010aa000010c2000010da000010f20000110a
0000124a0000126200001380000014160000142e000014440000145c0000
14740000148c000014a4000014bc000014d2000015860000159e00001668
0000167e0000177c00001794000018300000184800001860000018780000
194a0000196200001abc00001bf200001c0a00001c2200001c3a00001c52
00001d6200001e5200001e6a00001e8200001e9a00001eb200001eca0000
1ee200001efa00001f1200002018000020300000216c0000225e0000232c
00002462000025b8000025d0000025e6000025fe000027a2000027ba0000
27d0000027e60000295a0000297200002a4000002a5600002a6e00002b5c
00002c7200002c8a00002ca200002cba00002cd200002cea00002d020000
2d1a00002d3200002d4a00002e6a00002f4e0000307000003088000030a0
000030b8000030d0000031a00000328000003296000032ae000032c40000
32da000033720000338a000033a0000033b8000034840000349a000034b2
000034c8000034de000034f40000350a0000352000003538000035500000
36700000379e000037b600003896000039620000397a00003990000039a8
000039c000003af600003b7a00003b9000003ba000003c7c00003d2e0000
3d4400003d5c00003d7200003d8800003d9e00003db400003dca00003de2
00003f0400003f9e0000408c000040a4000040bc000040d4000040ec0000
41a8000041c0000042da000043320000434a000043600000437800004390
000043a8000043c0000043d8000043ee000044a6000044be0000454c0000
45620000464a00004662000046cc000046e4000046fc00004714000047da
000047f2000048de000049b6000049ce000049e6000049fc00004a140000
4b0200004b9e00004bb600004bce00004be600004bfe00004c1600004c2e
00004c4600004c5e00004daa00004dc200004ef200004fa0000050680000
51460000523a0000525200005268000052800000538c000053a4000053ba
000053d0000055060000551c0000559e000055b4000055cc000056a00000
57400000575800005770000057880000579e000057b6000057ce000057e6
000057fe0000581600005936000059da00005ae600005afe00005b160000
5b2e00005b4600005c4400005ce800005cfe00005d1600005d2c00005d42
00005df400005e0c00005e2200005e3a00005f9800005fae00005fc60000
5fdc00005ff2000060080000601e000060340000604c00006064000061ca
000063840000639c000064ce000065e6000065fe000066140000662a0000
6642000067740000691c00006ae200006ca000006ebc00006fea00007002
00007138000072c60000740800007420000074380000744e000074640000
747a00007490000074a6000074be0000761200007718000078be00007af2
00007c4200007dbc00007fc2000080e8000081ee00008206000083620000
84c60000862e0000875a000088a400008a3200008b1000008cc200008e78
00008e900000907e0000926400009454000095fe000097da000099da0000
9b4200009ca600009e4a0000a0300000a1cc0000a3e80000a4f80000a510
0000a5280000a5400000a6d60000a8320000a84a0000a8620000aa500000
ac2a0000ac400000ac560000ac6e0000ac860000ada60000adbe0000add6
0000adee0000ae060000af0e0000b05a0000b16c0000b25e0000b2760000
b28c0000b2a40000b2bc0000b2d40000b2ec0000b3040000b3e80000b440
0000b4580000b5b80000b6c60000b7500000b7680000b89c0000b8b40000
b99a0000ba200000ba360000ba4e0000ba640000bb2a0000bb420000bd04
0000be260000be3e0000be560000be6c0000be840000be9c0000bf900000
c0ac0000c0c40000c0dc0000c0f40000c10a0000c1220000c13a0000c152
0000c16a0000c2a60000c2be0000c40e0000c53c0000c6280000c75a0000
c84c0000c8640000c87a0000c8900000ca1c0000ca340000ca4a0000ca60
0000cbca0000cbe00000cdde0000d03c0000d1820000d2100000d3080000
d3200000d3360000d45c0000d5b60000d5ce0000d5e60000d5fe0000d616
0000d62e0000d6460000d65e0000d6760000d8080000d8f40000da580000
dc420000dc5a0000dc720000dc8a0000dca20000dcba0000dcd20000dcea
0000dd020000df220000e0a00000e1c00000e1d80000e1f00000e2080000
e21e0000e2360000e24e0000e2660000e27e0000e2960000e3b40000e522
0000e6d20000e6ea0000e7020000e71a0000e7320000e8520000e91c0000
e9320000e94a0000e9600000e9760000ea340000ea4c0000ea620000ea7a
0000eb880000ec3c0000ed300000ee1c0000eeee0000ef9a0000f0660000
f12e0000f1f00000f3760000f4300000f4b80000f5640000f6380000f690
0000f7900000f83c0000f8ce0000f9a40000fa760000fb1c0000fc0c0000
fcc00000fd720000fe220000ff4200010026000100d40001017a000101e8
0001025c000102ca000102dc000102ee00010358000103c40001042e0001
044000010452000104fc000105aa00010656000106680001067a00010722
000107ca00010874000108860001089800010920000109ce00010a780001
0b2800010b3a00010b4c00010bc400010c3c00010cb400010d2800010d3a
00010d4c00010daa00010e0800010e6600010e7800010e8a00010f1e0001
0fb2000110300001104200011054000110de0001116e000111f80001120a
0001121c000113260001141c0001152e000115cc000116920001174c0001
175e00011770000117b8000118000001184800011890000118a2000118b4
0001192a0001193c000119c0000119d200011a3600011aa600011ab60001
1acc00011adc00011b4c00011bf400011c0400011c1c00011c2c00011c3c
00011c5400011d3a00011d4a00011d6200011d7a00011d8a00011e320001
1e4200011e5200011f1c00011f2c00011f4400011fc800011fd8000120be
000120ce000120de000120f60001210c0001222000012230000123280001
24420001245a0001246a0001248e0001249e0001250a000125a8000125b8
000125dc000125ec000125fc000126200001270400012714000127360001
274e0001275e000128060001281600012826000128ee000128fe00012922
000129a6000129b600012a9800012aa800012ab800012adc00012af20001
2c0000012c1000012d0800012e2000012e4400012f7c00012f94000130c4
000131c400013298000133ca000135140001352c00013620000136de0001
36f6000137b0000138f80001398200013998000139b0000139c8000139d8
00013aec00013bfa00013cb800013dfa00013f4800013f5800013f700001
40740001414400014206000142f6000143bc0001449c000144b4000144ca
000144e0000145e6000146f00001484e0001497c00014ab000014ac80001
4b3000014b4200014c0800014c1a00014c2c00014c3e00014c5000014c60
00014cce00014d3c00014d4c00014e1000014e2000014e8a00014ea20001
4f240001502000015030000150460001505c000152300001537000015462
0001547a00015492000154a2000154ba000154ca000155dc000155f40001
56a6000157b6000157c6000157d6000158e6000158f6000159b200015a36
00015a4600015a5600015a6600015a7600015b6000015b7600015c360001
5d4e00015d5e00015e1400015eca00015f860001603800016122000161e0
000162d40001638000016494000165960001669a000167920001689a0001
697e00016a8800016a9800016b5400016b6400016bce00016be600016c68
00016d6400016d7400016d8a00016da000016f5e0001708e0001716a0001
71820001719a000171aa000171c2000171d2000172e6000172fe000173b4
000173c4000173d4000173e4000174980001751c0001752c0001753c0001
754c0001755c000176460001765c0001771e0001783000017840000178f6
000179ac00017a5a00017afe00017bd600017c8a00017d7400017e160001
7f1e000180240001811c00018202000182fa000183d4000184d4000185d2
000186da000186ea000187ee000188f400018a0400018a7400018a8c0001
8b0e00018b2600018c1000018c2000018c3000018c4800018c5e00018e22
00018f64000190380001904e00019066000190760001908e0001909e0001
91b0000191c80001927200019384000194d20001958e000196ac000196bc
0001977e000198020001981a0001982a0001983a0001984a000198d20001
98e2000198f200019908000199da00019ad200019ae200019b8a00019c40
00019cf800019daa00019e8c00019f560001a0560001a1100001a2260001
a33e0001a43a0001a5340001a6660001a6760001a7800001a81e0001a8bc
0001a95a0001a96c0001a97e0001aa080001aa1c0001aa300001ab1e0001
ab320001ab460001ac940001ad300001ad440001ae5e0001ae720001aed4
0001af800001b0100001b0540001b0ea0001b14a0001b1ac0001b1bc0001
b1cc0001b27a0001b32a0001b33a0001b34a0001b3ac0001b45c0001b4c0
0001b5260001b5380001b54a0001b5fe0001b6b40001b6c60001b6d80001
b7280001b7780001b7c80001b85a0001b8ae0001b9020001b9480001b95a
0001b9a40001b9b40001b9f80001ba080001ba180001ba280001ba6a0001
bab80001baf60001bb060001bb980001bc380001bca60001bd100001be04
0001befc0001bf8c0001c0200001c08e0001c0fc0001c10c0001c11c0001
c12c0001c13c0001c14c0001c15c0001c2140001c2de0001c4080001c5a6
0001c6340001c6be0001c73c0001c7fa0001c84c0001c8d80001ca5a0001
cc0e0001ce420001d0060001d1980001d1a80001d2da0001d4300001d54e
0001d6820001d81e0001d8b80001d9e20001db540001dcde0001de060001
de340001dfd80001e0f20001e20e0001e23c0001e32c0001e4800001e5ba
0001e7200001e87a0001ea180001eb260001ec480001edd40001ef4a0001
f08e0001f1fc0001f37e0001f41a0001f4a00001f58e0001f6cc0001f790
0001f8760001f96e0001f9fe0001fb0c0001fbf80001fc940001fd4c0001
fe280001ff6000020024000201120002026e000202fa0002054600020640
000206dc00020762000208460002097a00020a4400020b3600020c2c0002
0cb600020dd800020ed000020f6a0002101c0002102c0002103c00021102
000211f6000212e4000213740002147e00021566000216060002168a0002
177a000218b40002197e00021a7400021a8400021b1400021b2400021bfe
00021d6400021ed200022012000221fa00022384000224ee000224fe0002
263c0002264c000227be000227d0000227e2000227f40002280600022818
0002282a0002283c0002284e000228600002287200022884000228960002
28a8000228ba000228cc00022962000229e800022aac00022bc600022c88
00022d6400022e5400022ee200022fee000230de00023156000231960002
32060002329400023324000233ba0002343e0002350c0002363c00023700
000237da000238c20002394e00023a5e00023b4400023b5600023b680002
3b7a00023b8c00023b9e00023bb000023bc200023bd400023be600023bf8
00023c6c00023c8600023ca800023cca00023cec00023d0e00023d300002
3d5200023f90000241780002419a000241bc000241de0002420000024222
000242440002426600024288000242b20002442800024626000246c40002
4708000247c8000248a40002491a00024a2000024b4c00024bc000024c3c
00024d2a00024df800024ec200024f2e00024fce000250fa000252280002
5316000253c00002546e0002547e0002548e0002549e0002555200025628
000256e4000257b0000258860002594400025a0200025ac400025b840002
5c3e00025cf400025e3400025f6800026118000261de000262a80002637e
000264740002654e000266400002678a000268f800026a0a00026b340002
6be200026cbe00026d7000026e4e00026f76000270e0000271d0000272fc
0002733c000273520002736a0002738000027396000273ac000273c20002
73e0000273f60002740c0002742200027438000274560002746c00027484
0002749a000274b0000274c6000274dc000274f20002750e000275240002
753c000275520002756a0002758000027596000275ac000275c2000275e0
000277200002773800027750000277680002778000027796000277ac0002
77c4000279060002791e000279360002794e000279660002797c00027992
000279a8000279c0000279d6000279ee00027a0400027a1a00027a300002
7a4600027a6200027a7800027a8e00027aa400027aba00027ad600027aec
00027b0400027b1a00027b3000027b4600027b5c00027b7200027b8e0002
7ba400027bbc00027bd200027bea00027c0000027c1600027c2c00027c42
00027c6000027dc600027dde00027df600027e0e00027e2400027e3a0002
7e5000027e6800027fb600027fce00027fe600027ffe000280140002802a
000280420002805800028070000281b000028250000282660002827e0002
8294000282aa000282c0000282d6000282f2000283080002831e00028334
0002834a000283660002837c00028394000283aa000283c0000283d60002
83ec000284020002841e000284340002844c000284620002847a00028490
000284a6000284bc000284d2000284f0000285d8000285f0000286080002
8620000286380002864e000286640002867c0002876a000287820002879a
000287b2000287c8000287de000287f40002880a00028822000288e80002
89c200028aa000028bf200028d0a00028dbc00028e7200028fa000029096
000292ba0002939c0002947c00029560000296460002972a000298180002
9830000298460002985c0002990800029920000299380002995000029968
0002998000029998000299a8000299b800029a7e00029a8e00029a9e0002
9b1e00029b2e00029b3e00029b4e00029b5e00029b6e00029b7e00029b8e
00029b9e00029bae00029bbe00029c8800029c9800029d9600029da60002
9db600029e3c00029e4c00029f1200029faa0002a0400002a0820002a092
0002a0ee0002a1000002a19c0002a1ae0002a2500002a3120002a3d40002
a4540002a4e80002a4fa0002a50a0002a51c0002a59a0002a5ac0002a628
0002a63a0002a64c0002a65e0002a6960002a6cc0002a6fc0002a70e0002
a7200002a7580002a7900002a7d60002a7fe0002a8740002a8ea0002a8fc
0002a97e0002a9d80002aa1c0002aac60002aad80002aaea0002aafc0002
ab0e0002ab200002ab320002ab420002ab580002ab6a0002ab7a0002ab8c
0002ab9e0002abb00002abc20002abd40002abe60002abf80002ac0a0002
ac1c0002ac5a0002ac940002ad1e0002ad5c0002ad6e0002adf80002ae94
0002aeae0002aec80002aeda0002aeec0002aefe0002af100002af220002
af340002af4a0002af5c0002af6e0002b0780002b08a0002b0ac0002b0ac
0002b0e80002b1320002b1800002b1b80002b1b80002b1f20002b2040002
b2660002b2780002b33a0002b34c0002b35e0002b3960002b3cc0002b426
0002b4860002b4980002b4a80002b4ba0002b57e0002b65a0002b69a0002
b6ac0002b7340002b7bc0002b7ce0002b8160002b8280002b86a0002b900
0002b9120002b99a0002b9ac0002b9ec0002bac40002bad60002bb880002
bb9a0002bc140002bc260002bcb20002bcc40002bd600002bd720002be14
0002be260002bee20002bef40002bf9e0002bfb00002c09c0002c0ae0002
c1480002c15a0002c2100002c2220002c2ac0002c2be0002c35c0002c36e
0002c4360002c4480002c50c0002c51e0002c5cc0002c6620002c6860002
c6ac0002c6d00002c6f60002c71c0002c7420002c7660002c78c0002c7ac
0002c7ce0002c7ee0002c8100002c8220002c85a0002c86c0002c8c80002
c9e00002c9f00002cab80002cb8e0002cc8c0002cc9c0002cd6c0002ce24
0002cee60002cfc00002d0e60002d19e0002d2ca0002d3940002d4080002
d41e0002d4e60002d5e40002d6de0002d79e0002d8800002d96c0002da88
0002db9a0002dbaa0002dc420002dce20002ddf20002deb20002df640002
e0620002e14e0002e23a0002e3280002e3480002e3680002e3800002e398
0002e3b00002e3c80002e3e00002e3f80002e4100002e4280002e4400002
e4580002e4700002e4880002e4a00002e4b80002e4d00002e6320002e64a
0002e6600002e6780002e6980002e6ae0002e6c60002e6de0002e6f60002
e7d40002e89a0002e8b20002e8c80002e8e00002e8f60002e90c0002e924
0002e93c0002e9520002e96a0002e9800002e9960002e9ac0002e9c40002
eab00002eac80002eb640002ec920002ed760002ed8e0002eda60002edbe
0002edd60002edee0002ee060002ee1c0002ee340002ee4c0002ee620002
ee7a0002ee8a0002eebc0002efcc0002efdc0002eff40002f00a0002f10e
0002f23a0002f3480002f3600002f3780002f38e0002f3d20002f3ea0002
f4020002f4180002f44e0002f4880002f4de0002f4f60002f50e0002f564
0002f5ba0002f5da0002f5f20002f60a0002f6220002f6380002f6500002
f6660002f6aa0002f6f80002f7100002f7280002f73e0002f7740002f78a
0002f7a60002f7dc0002f8320002f84a0002f8620002f87a0002f8920002
f8a80002f8de0002f9340002f94c0002f9640002f97c0002f9940002f9ac
0002f9c40002f9dc0002f9f20002fa0e0002fa440002fa5c0002fa720002
fa8a0002faa00002fabe0002fad60002faec0002fb220002fb780002fbd0
0002fc1e0002fc740002fc8c0002fca40002fcba0002fcd00002fce80002
fd000002fd180002fd2e0002fd460002fd5c0002fd720002fda80002fdd6
0002fe000002fe2e0002ff620002ff720003005c0003011c000301dc0003
027c00030310000304480003054600030626000307360003082a00030934
00030a2a00030b1000030bd600030cb200030cca00030e0600030e160003
0ef000030ffc00031102000311f2000312de0003138c0003148800031570
0003168e00031786000317a6000317be000317d6000317ec000318040003
181c000318320003184a000318620003187a000318920003196000031976
0003198c000319a400031be200031bf800031c1e00031c3600031c560003
1c6c00031c8400031c9c00031cb400031ccc00031ce200031cf800031d0e
00031d2600031d3e00031d5600031d6c00031d8400031d9c00031db20003
1dc800031de000031ec400031eea00032040000321780003225800032270
00032288000322a0000322b6000322ce000322e6000322fc000323dc0003
2512000326440003279a000328fc0003291400032a5800032b3200032bf2
00032c0a00032c2000032c3600032d4c00032d6e00032e6400032f320003
3078000331700003318200033222000332fc0003330c000333240003333c
0003335200033396000333ae000333c6000333dc000334120003345e0003
34b4000334ca000334e0000335360003358c000335aa000335d2000335e8
000336000003361600033640000336560003369a000336e8000337000003
371800033730000337460003377c00033794000337c0000337f60003384c
000338640003387c00033894000338ac000338c2000338f80003394e0003
39640003397a00033992000339aa000339c2000339da000339f200033a0a
00033a2800033a5e00033a7600033a8e00033aa600033abc00033adc0003
3b0200033b1a00033b5000033ba600033c0800033c5600033cac00033cc2
00033cda00033cf000033d0600033d1e00033d3600033d4e00033d640003
3d7c00033d9200033daa00033de000033e1600033e3e00033e5600033e6e
00033e8600033ec000033ef400033f0c00033f2400034010000340fc0003
41be000342b8000342c800034362000343f6000344d0000345f400034604
000346b40003477200034882000348920003495c00034a1000034abe0003
4b8e00034ca800034d5e00034ea000034f5600034fcc00035002000350e6
000351de000352de000353b0000354900003558400035694000357940003
57a4000358540003590200035a1800035af000035ba200035bc800035cb8
00035da000035eac00035ecc00035eec00035f0400035f1c00035f340003
5f4c00035f6200035f7a00035f9200035faa00035fc200035fda00035ff2
0003600a00036020000360360003604e000361a4000361bc000361d20003
61ea0003620a000362200003623800036250000362680003635400036408
00036420000364360003644c000364620003647800036490000364a80003
64be000364d6000364ec0003650200036518000365300003654000036558
000365f800036722000368020003681a000368320003684a000368620003
687a00036892000368a8000368c0000368d8000368ee00036906000369bc
00036a0800036b0e00036b9800036bb000036bc600036cb200036cd40003
6dcc00036ee400036fec00037046000370e8000371d2000371e2000371fa
00037212000372280003726c000372840003729c000372b2000372f60003
730e00037352000373680003737e000373c200037406000374240003743c
000374540003746c000374820003749a000374b0000374fe000375420003
755a0003757200037588000375cc000375e2000375fe0003764200037686
0003769e000376b6000376ce000376e6000376fc00037740000377840003
779c000377b4000377cc000377e4000377fc000378140003782c00037842
0003785e000378a2000378ba000378d2000378ea00037914000379340003
794c00037964000379a8000379ec00037a2a00037a6e00037ab200037ac8
00037ae000037af600037b0c00037b2400037b3c00037b5400037b6a0003
7b8200037b9800037bae00037bf200037c3600037c4c00037c6400037c7a
00037cc000037d0600037d1e00037d7200037e8000037f6e000380620003
812600038136000381c60003825000038388000384f600038666000387be
000388140003886a00038a1400038a3e00038a6800038c2000038e0e0003
8ffe000391d60003922c00039282000394a4000394ce000394f800039634
0003964c000396640003967c000396da00039730000397480003977a0003
97a4000399680003998000039998000399b000039a0e00039a6400039a7c
00039aae00039ad800039bd400039ca600039d7c00039e8c00039f540003
a0820003a1860003a2860003a35c0003a4380003a57a0003a6a20003a6b2
0003a8660003a9500003a9660003aaa40003aab40003ab980003ac640003
ad640003ae200003aefe0003b0120003b0280003b03e0003b04e0003b05e
0003b0780003b13e0003b1bc0003b2da0003b3fc0003b5280003b6760003
b7600003b8480003b9020003b9d40003badc0003bbc80003bbd80003bc88
0003bd380003be0e0003bec00003bf960003c0020003c0700003c1620003
c2540003c3a00003c4520003c4740003c5260003c6420003c70c0003c7d8
0003c9000003ca260003cb020003cb9c0003ccb20003cd420003cddc0003
cec40003cfd80003d0bc0003d1f80003d2ac0003d3600003d4140003d4ca
0003d5b60003d5c60003d6b80003d7de0003d7ee0003d9100003d9da0003
da2e0003db380003db500003db680003dcaa0003de520003dff60003e130
0003e28c0003e4320003e5ba0003e6bc0003e7960003e7ae0003e89c0003
e9860003ea980003eb360003ec420003edea0003eef60003efb40003f038
0003f11c0003f1d20003f2e40003f36c0003f3f60003f4c20003f5860003
f5960003f5a60003f63c0003f6fa0003f7940003f84e0003f9880003fad4
0003fc020003fc7e0003fd000003fdb60003fea40003ff9a000400020004
009c000401560004027a0004039600040418000404ea000405700004064c
00040752000408360004088c000409100004098e0004099e00040a940004
0b3e00040bd600040ce200040dc600040ec200040f4600040ff8000410a8
0004118e00041252000412ae0004133a000413fe0004146e000415500004
16300004170c0004179a000418ae0004195600041a6200041ae800041b8c
00041c6400041c7400041d4600041e1000041f8000041f9000041fa00004
1fb00004206c0004215c0004225600042266000422ea000422fa0004230a
000423d6000423e600042488000424ea0004254400042554000425640004
257400042620000427240004273400042804000428fe000429c000042abe
00042bba00042caa00042cbc00042cce00042ce000042cf200042d040004
2d1600042db200042eac00042ebe0004303400043082000430d000043102
0004316a000432ea000433400004337e000433bc0004352a000435660004
35a200043728000437de000438dc000438fa00043910000439260004393e
00043a4200043b9400043bac00043bc400043bda00043bf200043c0a0004
3c2000043c3800043c5000043c6800043c7e00043c9600043cae00043cc6
00043cde00043cf600043d0e00043d2600043d3e00043d5600043d6e0004
3d8400043d9c00043db400043dca00043ec200043eda00043ffe000440c2
000440d2000441bc000442dc000443d0000443e00004449c000444ac0004
45600004462000044696000446ee0004478000044864000448e40004498e
00044a0000044b2a00044c3a00044d0c00044dde00044e9200044f540004
5070000451920004523a000453380004543c00045540000455de000456a2
0004575400045764000458440004594000045a2400045ade00045aee0004
5bca00045bda00045bea00045c8c00045d5c00045e2000045e3000045e40
00045e8a00045f0c00045f1c00045f2c00045f8c00045fe20004603a0004
60f0000461a2000461b2000461c20004623e000462ba0004630c0004631c
0004632c0004633e000463500004636200046374000463b6000463de0004
63f0000464020004643e0004647c000464c4000464ec00046562000465a0
00046694000466a4000466b4000466c4000466d400046704000467400004
677c000467b8000467e800046860000468e600046956000469b800046a16
00046a9c00046afc00046b6600046bda00046c4a00046cb400046d5a0004
6df200046e5e00046eec00046f4600046faa00047054000470fa00047190
0004720000047282000472ee000473ac0004746a00047516000475a80004
760600047660000476b600047738000477b60004783c000478c800047934
000479a400047a1200047a8200047afa00047b7e00047c0e00047c740004
7cee00047d6a00047de400047e8a00047f2200047fb200048010000480ae
000481020004819400048238000482e20004837a000483d6000484380004
84a000048546000485f0000486ba00048760000487c00004881800048878
000489060004898c00048a1a00048a7e00048ae800048b5000048bb80004
8c1c00048c9400048d1c00048db000048e1c00048e8400048ef000048f9c
0004905c0004910a00049198000491f60004925a000492ca0004936e0004
9414000494d80004957a000495e600049676000496e800049780000497fe
00049878000498e00004996e000499ca00049a2800049aae00049b2a0004
9b8e00049be200049c5000049cb800049d1e00049d9c00049e1200049e8c
00049ebe00049f1a00049f7600049fda0004a07a0004a11c0004a1da0004
a28a0004a2f00004a3680004a3c60004a4500004a4e80004a5760004a5e6
0004a6440004a6d20004a7440004a7de0004a8720004a8cc0004a93c0004
a9b40004aa120004aa720004aaec0004ab4c0004aba60004ac020004ac6a
0004ac9c0004acde0004ad1c0004adbe0004adce0004ae000004ae340004
ae6c0004aea20004af240004af360004af480004af5a0004af6c0004af7e
0004afb00004afe00004b0100004b0400004b0b20004b1000004b1440004
b1d00004b2680004b2f80004b3320004b38a0004b3ce0004b3e00004b3f2
0004b4040004b4160004b4d80004b4e80004b4f80004b5080004b5180004
b5280004b5380004b5480004b5580004b56a0004b57c0004b58c0004b59c
0004b5ac0004b5bc0004b5cc0004b5dc0004b5ec0004b5fc0004b60c0004
b61c0004b62c0004b63c0004b64c0004b65c0004b66c0004b67c0004b68c
0004b69c0004b6ac0004b6bc0004b6cc0004b6dc0004b7ea0004b8f80004
ba040004bb120004bc5c0004bda80004beee0004c0360004c04e0004c066
0004c07e0004c0960004c0a60004c0b60004c0c60004c0d60004c18e0004
c1d80004c2220004c2c00004c2d80004c2ee0004c38a0004c44c0004c4dc
0004c5a40004c6a80004c7860004c7960004c8940004c9720004ca520004
cb900004cce40004ce320004cf460004d04c0004d05c0004d06c0004d0aa
0004d0e80004d0f80004d1bc0004d27c0004d3020004d3c60004d4da0004
d5c60004d5d60004d7100004d8ac0004d8bc0004d8cc0004d8dc0004d91e
0004d9600004da0e0004da260004da3c0004dade0004db9a0004dc2c0004
dce60004ddf60004dee60004def60004df180004df3c0004df600004df84
0004dfa60004dfca0004dfee0004e0120004e0340004e0560004e06e0004
e0860004e09e0004e0c80004e0f40004e1200004e14c0004e1760004e1a2
0004e1ce0004e1fa0004e2120004e23c0004e2680004e2940004e2c00004
e2ea0004e3160004e3420004e36e0004e3900004e3b60004e3dc0004e3fe
0004e4240004e44a0004e46c0004e48e0004e4b00004e4d60004e4fc0004
e5200004e5420004e5680004e58e0004e5b20004e5d60004e5fa0004e612
0004e63c0004e66a0004e6980004e6c40004e6ee0004e71c0004e74a0004
e7760004e78e0004e7b80004e7e60004e8140004e8400004e86a0004e898
0004e8c60004e8f20004e9140004e93a0004e9600004e9840004e9a60004
e9cc0004e9f20004ea160004ea380004ea5a0004ea720004ea8a0004eaac
0004ead20004eaf80004eb1a0004eb400004eb660004eb880004ebaa0004
ebcc0004ebee0004ec140004ec3a0004ec600004ec820004eca40004ecba
0004ecd00004ecf20004ed180004ed3e0004ed620004ed840004edaa0004
edd00004edf40004ee160004ee380004ee500004ee7a0004eea80004eed6
0004ef020004ef2c0004ef5a0004ef880004efb40004efcc0004eff60004
f0240004f0520004f07e0004f0a80004f0d60004f1040004f1300004f148
0004f1600004f1780004f1900004f1a80004f1c00004f1d80004f1f00004
f2080004f2200004f2360004f24e0004f2660004f27e0004f29e0004f2be
0004f2de0004f2fe0004f31e0004f33e0004f35e0004f37e0004f39e0004
f3be0004f3dc0004f3f40004f40a0004f4200004f4380004f44e0004f464
0004f47c0004f4940004f4ac0004f4c40004f4dc0004f4f40004f50c0004
f5240004f53c0004f5540004f56c0004f5840004f59a0004f5b00004f5ce
0004f5ec0004f60a0004f6280004f6460004f6640004f6820004f6a00004
f6be0004f6dc0004f6f80004f70e0004f7240004f73a0004f7520004f768
0004f77e0004f7940004f7ac0004f7c40004f7dc0004f7f40004f80a0004
f8220004f83a0004f8520004f86a0004f8820004f89a0004f8b20004f8ca
0004f8e20004f8fa0004f9120004f92a0004f9420004f95a0004f9720004
f98a0004f9a20004f9ba0004f9d20004f9ea0004fa020004fa1a0004fa30
0004fa460004fa5e0004fa760004fa8e0004faa40004faba0004fad00004
fae80004fb000004fb180004fb300004fb480004fb600004fb780004fb90
0004fba80004fbc00004fbd80004fbf00004fc100004fc300004fc500004
fc700004fc900004fcb00004fcd00004fcf00004fd100004fd300004fd50
0004fd740004fd980004fdbc0004fdf20004fe160004fe3a0004fe5e0004
fe940004feb80004fedc0004fefe0004ff140004ff2a0004ff420004ff6e
0004ff9a0004ffc600050004000500300005005c00050088000500c60005
00de0005010a0005013600050162000501a0000501cc000501f800050224
0005026200050286000502aa000502ce000502f2000503160005033a0005
035e00050380000503a4000503ca000503f0000504280005044c00050472
00050498000504d0000504f4000505180005053a000505520005057e0005
05ac000505da0005061a0005064600050674000506a2000506e2000506fa
000507260005075400050782000507c2000507ee0005081c0005084a0005
088a000508ac000508d2000508f80005093000050952000509780005099e
000509d6000509fc00050a2200050a5000050a7200050a9400050ab80005
0ad000050ae800050b0c00050b3200050b5800050b7c00050ba200050bc8
00050bec00050c1000050c3400050c5800050c7c00050ca000050cc40005
0ce800050d0c00050d3000050d6600050d9c00050dc000050de400050e08
00050e2c00050e5000050e7400050eaa00050ee000050f0400050f280005
0f4a00050f6c00050f8e00050fb000050fc600050fdc00050ff200051008
0005102c0005105200051078000510b0000510d4000510fa000511200005
11580005117c000511a0000511c4000511dc000512080005123600051264
000512a4000512d0000512fe0005132c0005136c00051384000513b00005
13de0005140c0005144c00051478000514a4000514d00005151000051528
000515520005157e000515aa000515d6000516000005162c000516580005
16840005169c000516c6000516f4000517220005174e00051778000517a6
000517d4000518000005181800051842000518700005189e000518ca0005
18f600051924000519520005197e00051996000519c0000519ec00051a18
00051a4400051a6e00051a9a00051ac600051af200051b0a00051b340005
1b6200051b9000051bbc00051be600051c1400051c4200051c6e00051c86
00051cb000051cde00051d0c00051d3800051d6200051d9000051dbe0005
1dea00051e7400051efe00051f5800051fb00005205a00052122000521ea
00052300000523c800052490000525ac0005266600052720000528220005
28ac0005290a0005299e00052a1000052a9800052b2200052bac00052d1e
00052e2e00052e5000052f0a00052ff0000531e800053200000533380005
34b20005361e0005373e0005382e0005390600053a1000053b5400053b6c
00053c2000053c3000053d2600053e0c00053eea00053fba000540e00005
419e000542c00005441000054420000544380005455000054626000546fa
000547ca000548b8000549b2000549ca000549e2000549f200054a080005
4ade00054af600054b0e00054b2400054c1600054c2e00054c4600054c5e
00054d2200054d3a00054d5000054d6600054d7c00054d9200054da80005
4e4600054e5e00054f76000550880005518a000552320005533200055446
0005556600055656000557340005581a000558c8000559ee00055afc0005
5c5400055d7000055d8800055e5a00055f52000561260005613c0005626e
000563d8000565420005666200056750000568200005692800056a700005
6a8800056b3c00056be600056cd200056db400056e8c00056f6a0005708c
000571460005725c000573a2000573ba000574c60005758e000576620005
7732000578200005796c0005797c00057992000579a8000579b8000579ce
00057a9600057aac00057ac400057ada00057bca00057be200057bfa0005
7c1200057cd400057cec00057d0200057d1800057d2e00057d4400057d5a
00057df600057e0e00057f32000580420005813e0005814e0005825a0005
8394000584ac00058586000586620005874c000588000005892000058a26
00058b0000058b3c00058b6a00058b8000058c7200058e5800058e6e0005
8fa600059108000591440005926600059354000594200005952c00059682
0005969a0005974e0005975e000598400005994400059a2400059b020005
9c0600059cb600059de000059f4a00059f5a00059f720005a0a40005a18a
0005a2700005a3600005a4420005a5540005a56a0005a5800005a5900005
a5a60005a67c0005a6940005a6ac0005a6c20005a6d20005a6ea0005a702
0005a71a0005a72a0005a7420005a7580005a76e0005a7840005a79a0005
a7b00005a84c0005a8640005a97a0005aaae0005abca0005ac6a0005ad54
0005ae600005af6c0005b0580005b14c0005b2300005b2e80005b3e40005
b4f00005b4f00005b4f00005b4f00005b4f00005b4f00005b4f00005b4f0
0005b4f00005b4f00005b4f00005b4f00005b4f00005b5180005b5740005
b5be0005b5ce0005b5ce0005b5fa0005b65a0005b70a0005b71a0005b72a
0005b7420005b75a0005b76c0005b8140005b9680005bafe0005bc640005
bd340005bebe0005bed60005c0860005c2ca0005c4c40005c6820005c7b8
0005c8e00005ca440005cc800005cd7c0005cf300005d09c0005d1d40005
d3540005d4a00005d4b00005d6460005d6760005d6dc0005d7780005d7d6
0005d8400005d8860005d8d00005d8fa0005d9220005d9560005d9860005
d9ba0005d9ec0005db380005dbf40005dcee0005de040005df040005e020
0005e0ce0005e2300005e2e60005e4440005e55a0005e65e0005e77e0005
e8420005e89c0005e91e0005e9300005e9b80005e9ca0005ea520005ea64
0005ea760005ea860005eb6a0005ec220005f0780005f2da0005f42c0005
f5460005f62a0005f7540005f88a0005f9f80005fbcc0005fbdc0005fbf2
0005fd100005fe0e0006003e000600560006011e0006021c0006036e0006
043c000605740006068e000607fc000609c8000609d8000609ee00060b0c
00060c0c00060e2e00060e5800060f220006107c000611ce0006129c0006
13d20006150c000616940006186a0006187a000619a4000619bc00061acc
00061d0400061d1c00061de000061e6400061ec0000620060006204c0006
2090000620900006219c0006219c000621ac000621bc000622aa000622ea
000623140006235400062396000623f8000624e60006260e000627900006
2898000629d200062b1000062bd200062d2600062e5400062eae00062f06
00062f860006300000063000000630f800063214000632ac000633460006
341e00063530000635f2000636c200063762000638480006393e00063950
000639a2000639fa00063a7e00063b5600063c7a00063d1800063d6c0006
3dc400063e1c00063e7000063f4000063ffa000640d20006418000064274
0006435000064428000644da0006457400064600000646c20006478e0006
4834000648d2000649c600064ad000064bc200064c1e00064cce00064d60
00064e0e00064ebc00064fb600065058000650f80006520a000652ee0006
538c00065468000654e800065568000655ea0006566a000656ea0006576a
000657e40006585c00065882000658a8000658ce000658f2000659160006
592c000659420006596e0006599a000659c4000659f000065a1c00065a46
00065a7200065a9e00065ac800065af400065b2000065b4a00065b6e0006
5b9200065bbe00065bea00065c1600065c4200065c6e00065c9a00065cc6
00065cd800065cea00065cfc00065d0e00065d2000065d3200065d440006
5d5600065d6800065d7a00065d8c00065d9e00065db000065dc200065dd4
00065de600065df800065e0a00065e1c00065e2e00065e4000065e520006
5e6400065e7600065e8800065e9a00065eac00065ebe00065ed000065ee2
00065ef400065f0600065f1800065f2a00065f3c00065f4e00065f600006
5f7200065f8400065f9600065fa800065fba00065fcc00065fde00065ff0
000660020006601400066026000660380006604a0006605c0006606e0006
608000066092000660a4000660b6000660c8000660da000660ec000660fe
00066110000661220006613c0006614e0006616000066172000661840006
6196000661a8000661ba000661cc000661de000661f00006620200066214
0006622e0006624000066252000662640006627600066298000662ba0006
62d4000662ee00066300000663120006632400066336000663480006635a
0006636c0006637e00066390000663a2000663b4000663c6000663d80006
63ea000663fc0006640e0006642000066432000664440006645600066468
0006647a0006648c0006649e000664b0000664c2000664d4000664e60006
64f80006650a0006651c0006652e00066540000665520006656400066576
000665880006659a000665ac000665be000665d0000665e2000665f40006
6606000666180006662a0006663c0006664e000666600006667200066684
00066696000666a8000666ba000666cc000666de000666f0000667020006
671400066726000667380006674a000667640006677e00066798000667b2
000667cc000667e6000668000006681a0006683c0006685e000668800006
68a2000668b4000668c6000668d8000668ea000668fc0006690e00066920
000669320006694400066956000669680006697a0006698c0006699e0006
69b0000669c2000669d4000669e6000669f800066a0a00066a1c00066a2e
00066a4000066a5200066a6400066a7600066a8800066a9a00066aac0006
6abe00066ad000066ae200066af400066b0600066b1800066b2a00066b3c
00066b4e00066b6000066b7200066b8400066b9600066ba800066bba0006
6bd400066bee00066c0800066c2200066c3400066c4600066c5800066c6a
00066c7c00066c8e00066ca000066cb200066cc400066cd600066ce80006
6d0a00066d2e00066d5200066d7e00066d9600066f1a00066f3000066f48
00066f5e00067080000672280006735600067480000675ea0006779c0006
78e200067a4c00067bce00067cde00067e8000067ff400068190000682fe
000684d6000686f8000688ae00068a8600068c7400068dee00068ffc0006
91de000693c20006952400069658000697f2000699dc00069b5a00069cf6
00069eaa00069fea0006a1c00006a3660006a5100006a5f80006a67c0006
a7820006a8b20006a9cc000100000f270120001000c3000700020010002f
006500001190ffff00040001b2090320b80284b40918014a20b80283b409
18014a20b80282b40918014a20b80281b40918014a20b80280b40918014a
20b8027fb40918014a20b8027eb40918014a20b8027db40918014a20b802
7cb40918014a20b8027bb40918014a20b8027ab40918014a20b80279b409
18014a20b80278b40918014a20b80277b40918014a20b80276b40918014a
20b80275b40918014a20b80274b40918014a20b80273b40918014a20b802
71b40918014a20b80270b40918014a20b8026fb40918014a20b8026eb409
18014a20b8026db40918014a20b8026cb40918014a20b8026bb40918014a
20b8026ab40918014a20b80269b40918014a20b80268b40918014a20b802
67b40918014a20b80266b40918014a20b80265b40918014a20b80264b409
18014a20b80263b40918014a20b80262b40918014a20b80261b40918014a
20b80260b40918014a20b8025fb40918014a20b8025eb40918014a20b802
5db40918014a20b8025cb40918014a20b8025bb40918014a20b8025ab409
18014a20b80259b40918014a20b80258b40918014a20b80257b40918014a
20b80256b40918014a20b80255b40918014a20b80254b40918014a20b802
53b40918014a20b80252b40918014a20b80251b40918014a20b80250b409
18014a20b8024fb40918014a20b8024eb40918014a20b8024db40918014a
20b8024cb40918014a20b8024bb40918014a20b8024ab40918014a20b802
49b40918014a20b80248b40918014a20b80247b40918014a20b80246b409
18014a20b80245b40918014a20b80244b40918014a20b80243b40918014a
20b80242b40918014a20b80241b40918014a20b80240b40918014a20b802
3fb40918014a20b8023eb40918014a20b8023db40918014a20b8023cb409
18014a20b8023bb40918014a20b8023ab40918014a20b80239b40918014a
20b80238b40918014a20b80237b40918014a20b80236b40918014a20b802
35b40918014a20b80234b40918014a20b80233b40918014a20b80232b409
18014a20b80231b40918014a20b80230b40918014a20b8022fb40918014a
20b8022eb40918014a20b8022db40918014a20b8022cb40918014a20b802
2bb40918014a20b8022ab40918014a20b80229b40918014a20b80228b409
18014a20b80227b40918014a20b80226b40918014a20b80225b40918014a
20b80224b40918014a20b80223b40918014a20b80222b40918014a20b802
21b40918014a20b80220b40918014a20b8021fb40918014a20b8021eb409
18014a20b8021db40918014a20b8021cb40918014a20b8021bb40918014a
20b8021ab40918014a20b80219b40918014a20b80218b40918014a20b802
17b40918014a20b80216b40918014a20b80215b40918014a20b80214b409
18014a20b80213b40918014a20b80212b40918014a20b80211b40918014a
20b80210b40918014a20b8020fb40918014a20b8020eb40918014a20b802
0db40918014a20b8020cb40918014a20b8020bb40918014a20b8020ab409
18014a20b80209b40918014a20b80208b40918014a20b80207b40918014a
20b80206b40918014a20b80205b40918014a20b80204b40918014a20b802
03b40918014a20b80202b40918014a20b80201b40918014a20b80200b409
18014a20b801ffb40918014a20b801feb40918014a20b801fdb40918014a
20b801fcb40918014a20b801fbb40918014a20b801fab40918014a20b801
f9b40918014a20b801f8b40918014a20b801f7b40918014a20b801f6b409
18014a20b801f5b40918014a20b801f4b40918014a20b801f3b40918014a
20b801f2b40918014a20b801f1b40918014a20b801f0b40918014a20b801
efb40918014a20b801eeb40918014a20b801edb40918014a20b801ecb409
18014a20b801ebb40918014a20b801eab40918014a20b801e9b40918014a
20b801e8b40918014a20b801e7b40918014a20b801e6b40918014a20b801
e5b40918014a20b801e4b40918014a20b801e3b40918014a20b801e2b409
18014a20b801e1b40918014a20b801e0b40918014a20b801dfb40918014a
20b801deb40918014a20b801ddb40918014a20b801dcb40918014a20b801
dbb40918014a20b801dab40918014a20b801d9b40918014a20b801d8b409
18014a20b801d7b40918014a20b801d6b40918014a20b801d5b40918014a
20b801d4b40918014a20b801d3b40918014a20b801d2b40918014a20b801
d1b40918014a20b801d0b40918014a20b801cfb40918014a20b801ceb409
18014a20b801cdb40918014a20b801ccb40918014a20b801cbb40918014a
20b801cab40918014a20b801c9b40918014a20b801c8b40918014a20b801
c7b40918014a20b801c6b40918014a20b801c5b40918014a20b801c4b409
18014a20b801c3b40918014a20b801c2b40918014a20b801c1b40918014a
20b801c0b40918014a20b801bfb40918014a20b801beb40918014a20b801
bdb40918014a20b801bcb40918014a20b801bbb40918014a20b801bab409
18014a20b801b9b40918014a20b801b8b40918014a20b801b7b40918014a
20b801b6b40918014a20b801b5b40918014a20b801b4b40918014a20b801
b3b40918014a20b801b2b40918014a20b801b1b40918014a20b801b0b409
18014a20b801afb40918014a20b801aeb40918014a20b801adb40918014a
20b801acb40918014a20b801abb40918014a20b801aab40918014a20b801
a9b40918014a20b801a8b40918014a20b801a7b40918014a20b801a6b409
18014a20b801a5b40918014a20b801a4b40918014a20b801a3b40918014a
20b801a2b40918014a20b801a1b40918014a20b801a0b40918014a20b801
9fb40918014a20b8019eb40918014a20b8019db40918014a20b8019cb409
18014a20b8019bb40918014a20b8019ab40918014a20b80199b40918014a
20b80198b40918014a20b80197b40918014a20b80196b40918014a20b801
95b40918014a20b80194b40918014a20b80193b40918014a20b80192b409
18014a20b80191b40918014a20b80190b40918014a20b8018fb40918014a
20b8018eb40918014a20b8018db40918014a20b8018cb40918014a20b801
8bb40918014a20b8018ab40918014a20b80189b40918014a20b80188b409
18014a20b80187b40918014a20b80186b40918014a20b80185b40918014a
20b80184b40918014a20b80183b40918014a20b80182b40918014a20b801
81b40918014a20b80180b40918014a20b8017fb40918014a20b8017eb409
18014a20b8017db40918014a20b8017cb40918014a20b8017bb40918014a
20b8017ab40918014a20b80179b40918014a20b80178b40918014a20b801
77b40918014a20b80176b40918014a20b80175b40918014a20b80174b409
18014a20b80173b40918014a20b80172b40918014a20b80171b40918014a
20b80170b40918014a20b8016fb40918014a20b8016eb40918014a20b801
6db40918014a20b8016cb40918014a20b8016bb40918014a20b8016ab409
18014a20b80169b40918014a20b80168b40918014a20b80167b40918014a
20b80166b40918014a20b80165b40918014a20b80164b40918014a20b801
63b40918014a20b80162b40918014a20b80161b40918014a20b80160b409
18014a20b8015fb40918014a20b8015eb40918014a20b8015db40918014a
20b8015cb40918014a20b8015bb40918014a20b8015ab40918014a20b801
59b40918014a20b80158b40918014a20b80157b40918014a20b80156b409
18014a20b80155b40918014a20b80154b40918014a20b80153b40918014a
20b80152b40918014a20b80150b40918014a20b8014fb40918014a20b801
4eb40918014a20b8014cb40918014a20b8014bb40918014a20b8014ab409
18014a20b80149b40918014a20b80148b40918014a20b80147b40918014a
20b80146b40918014a20b80145b40918014a20b80144b40918014a20b801
43b30918014ab80284b21e3e1fb80283b21e151fb80282b21e3e1fb80281
b21e3a1fb80280b21e3e1fb8027fb21e3e1fb8027eb21e0c1fb8027db21e
3e1fb8027cb21e3e1fb8027bb21e3e1fb8027ab21e3e1fb80279b21d411f
b80278b21d431fb80277b21d431fb80276b21d431fb80275b21d411fb802
74b21d431fb80273b21d431fb80272b21d411fb80271b21d421fb80270b2
1d421fb8026fb21d421fb8026eb21d431fb8026db21d431fb8026cb21d43
1fb8026bb21c451fb8026ab21c451fb80269b21c451fb80268b21c451fb8
0267b21c451fb80266b21c441fb80265b21c451fb80264b21c451fb80263
b21c451fb80262b21c451fb80261b21c451fb80260b21c451fb8025fb21c
451fb8025eb21c441fb8025db21c451fb8025cb21c451fb8025bb21c451f
b8025ab21c451fb80259b21c451fb80258b21c451fb80257b21c451fb802
56b21c451fb80255b21c451fb80254b21c451fb80253b21c451fb80252b2
1c451fb80251b21c451fb80250b21c451fb8024fb21c451fb8024eb21c45
1fb8024db21c451fb8024cb21c451fb8024bb21c451fb8024ab21b491fb8
0249b21b491fb80248b21b4a1fb80247b21b4a1fb80246b21b4b1fb80245
b21b4c1fb80244b21b4c1fb80243b21b4c1fb80242b21b4b1fb80241b21b
491fb80240b21b491fb8023fb21b4a1fb8023eb21b4a1fb8023db21b4a1f
b8023cb21b4b1fb8023bb21b4b1fb8023ab21b4c1fb80239b21b4c1fb802
38b21b4c1fb80237b21b4c1fb80236b21b4c1fb80235b21b491fb80234b2
1b491fb80233b21b4a1fb80232b21b4a1fb80231b21b4a1fb80230b21b4b
1fb8022fb21b4b1fb8022eb21b4c1fb8022db21b4c1fb8022cb21b4c1fb8
022bb21b4c1fb8022ab21b4c1fb80229b21b4c1fb80228b21b4c1fb80227
b21b491fb80226b21b491fb80225b21b4a1fb80224b21b4a1fb80223b21b
4a1fb80222b21b4b1fb80221b21b4b1fb80220b21b4c1fb8021fb21b4c1f
b8021eb21b4c1fb8021db21b4c1fb8021cb21b4c1fb8021bb21b4c1fb802
1ab21a4e1fb80219b21a4e1fb80218b21a4f1fb80217b21a4f1fb80216b2
1a4e1fb80215b21a4e1fb80214b21a4f1fb80213b21a4f1fb80212b21a4f
1fb80211b21a4e1fb80210b21a4e1fb8020fb21a4f1fb8020eb21a4f1fb8
020db21a4f1fb8020cb21a4e1fb8020bb21a4e1fb8020ab21a4e1fb80209
b21a4f1fb80208b21a4f1fb80207b21a4f1fb80206b219501fb80205b219
511fb80204b219511fb80203b219501fb80202b219511fb80201b219511f
b80200b219511fb801ffb219511fb801feb219501fb801fdb219511fb801
fcb219511fb801fbb219511fb801fab219501fb801f9b219511fb801f8b2
19511fb801f7b219511fb801f6b219511fb801f5b218541fb801f4b21853
1fb801f3b218541fb801f2b218541fb801f1b218541fb801f0b218531fb8
01efb218541fb801eeb218541fb801edb218541fb801ecb218531fb801eb
b218531fb801eab218541fb801e9b218541fb801e8b218541fb801e7b218
541fb801e6b218531fb801e5b218541fb801e4b218531fb801e3b218541f
b801e2b218541fb801e1b218541fb801e0b218531fb801dfb218531fb801
deb218541fb801ddb218541fb801dcb218541fb801dbb218541fb801dab2
18531fb801d9b218541fb801d8b218541fb801d7b217571fb801d6b21756
1fb801d5b217561fb801d4b217571fb801d3b217571fb801d2b217571fb8
01d1b217571fb801d0b217561fb801cfb217561fb801ceb217571fb801cd
b217571fb801ccb217571fb801cbb217571fb801cab217561fb801c9b217
561fb801c8b217571fb801c7b217571fb801c6b217571fb801c5b217571f
b801c4b217571fb801c3b217561fb801c2b217571fb801c1b217571fb801
c0b217571fb801bfb217561fb801beb217561fb801bdb217571fb801bcb2
17571fb801bbb217571fb801bab217571fb801b9b217571fb801b8b21756
1fb801b7b217571fb801b6b217571fb801b5b217571fb801b4b217571fb8
01b3b2163f1fb801b2b2165b1fb801b1b2165b1fb801b0b2165b1fb801af
b2165b1fb801aeb2165b1fb801adb2165b1fb801acb2165b1fb801abb216
5b1fb801aab2163e1fb801a9b2163f1fb801a8b2163f1fb801a7b2165b1f
b801a6b2165b1fb801a5b2165b1fb801a4b2165b1fb801a3b2165b1fb801
a2b2165b1fb801a1b2165b1fb801a0b2165b1fb8019fb2163e1fb8019eb2
163f1fb8019db2163f1fb8019cb2165b1fb8019bb2165b1fb8019ab2165b
1fb80199b2165b1fb80198b2163e1fb80197b2165b1fb80196b2165b1fb8
0195b2165b1fb80194b2163e1fb80193b2163f1fb80192b2163f1fb80191
b2165b1fb80190b2165b1fb8018fb2165b1fb8018eb2165b1fb8018db216
5b1fb8018cb2163f1fb8018bb2165b1fb8018ab2165b1fb80189b2165b1f
b80188b2165b1fb80187b2165b1fb80186b215611fb80185b215621fb801
84b215621fb80183b215661fb80182b215661fb80181b215551fb80180b2
15451fb8017fb215361fb8017eb215361fb8017db215611fb8017cb21562
1fb8017bb215621fb8017ab215641fb80179b215661fb80178b215661fb8
0177b215661fb80176b215661fb80175b215661fb80174b215661fb80173
b215451fb80172b215621fb80171b215621fb80170b215631fb8016fb215
641fb8016eb215661fb8016db215661fb8016cb215661fb8016bb215661f
b8016ab215661fb80169b215621fb80168b215621fb80167b215611fb801
66b215641fb80165b215641fb80164b215661fb80163b215661fb80162b2
15661fb80161b215661fb80160b215661fb8015fb215661fb8015eb21555
1fb8015db215451fb8015cb215451fb8015bb215361fb8015ab215611fb8
0159b215621fb80158b215621fb80157b215631fb80156b215641fb80155
b215661fb80154b215661fb80153b215661fb80152b215661fb80151b214
401fb80150b214551fb8014fb214561fb8014eb214831fb8014db2142d1f
b8014cb214401fb8014bb214401fb8014ab214411fb80149b214401fb801
48b214401fb80147b214411fb80146b2147e1fb80145b214871fb80144b2
147f1fb80143b214801fb80142b212461fb80141b212461fb80140b21246
1fb8013fb212461fb8013eb212441fb8013db212461fb8013cb211591fb8
013bb211591fb8013ab2115b1fb80139b2115b1fb80138b211471fb80137
b211581fb80136b2115a1fb80135b2115b1fb80134b2115b1fb80133b211
2c1fb80132b211471fb80131b211551fb80130b211571fb8012fb211571f
b8012eb211581fb8012db211591fb8012cb211591fb8012bb2115a1fb801
2ab2115a1fb80129b2115b1fb80128b2115b1fb80127b2115b1fb80126b2
115b1fb80125b211561fb80124b211561fb80123b211571fb80122b21158
1fb80121b211591fb80120b2115a1fb8011fb2115a1fb8011eb2115b1fb8
011db2115b1fb8011cb2115b1fb8011bb2115b1fb8011ab2115b1fb80119
b2105d1fb80118b2105e1fb80117b2105f1fb80116b2105f1fb80115b210
5f1fb80114b2105f1fb80113b2105f1fb80112b2105d1fb80111b2105e1f
b80110b2105f1fb8010fb2105f1fb8010eb2105f1fb8010db2105f1fb801
0cb2105d1fb8010bb2105e1fb8010ab2105f1fb80109b2105f1fb80108b2
105f1fb80107b2105f1fb80106b2105d1fb80105b2105e1fb80104b2105f
1fb80103b2105f1fb80102b2105f1fb80101b2105f1fb8010040ff0f621f
ff0f621ffe0f631ffd0f641ffc0f621ffb0f621ffa0f621ff90f631ff80f
641ff70f641ff60f641ff50f641ff40f621ff30f621ff20f631ff10f641f
f00f641fef0f641fee0f641fed0f621fec0f621feb0f631fea0f641fe90f
641fe80f641fe70f641fe60e671fe50e681fe40e681fe30e681fe20e681f
e10e671fe00e681fdf0e681fde0e681fdd0e671fdc0e681fdb0e681fda0e
681fd90e681fd80d6b1fd70d311fd60d6b1fd50d6c1fd40d261fd30d261f
d20d6c1fd10d2b1fd00d2b1fcf0d2b1fce0d6b1fcd0d6c1fcc0d6d1fcb0d
6b1fca0d6c1fc90d6d1fc80d6a1fc70d691fc60d681fc50d671fc40d261f
c30d311fc20d311fc10d311f40ffc00d311fbf0d311fbe0d311fbd0c711f
bc0c721fbb0c731fba0c741fb90c741fb80c741fb70c711fb60c711fb50c
721fb40c731fb30c741fb20c741fb10c741fb00c741faf0b791fae0b7a1f
ad0b7c1fac0b7d1fab0b7e1faa0b7e1fa90b7e1fa80b7e1fa70b7e1fa60b
7e1fa50b2d1fa40b7e1fa30b7e1fa20b791fa10b7e1fa00b6b1f9f0b791f
9e0b7e1f9d0b7e1f9c0b791f9b0b7a1f9a0b7c1f990b7d1f980b7e1f970b
7e1f960b7e1f950b7e1f940b7e1f930b7e1f920b6b1f910b2d1f900a4e1f
8f0a4f1f8e0a671f8d0aa51f8c0aa71f8503251f8403381f8301381f8255
805581ab80557f557d557eab7d550b7d010b7d1b7d4b7d7b7dab7ddb7d40
12060a7c557a557bab7a557955775578ab7755ba028600660285403c5576
ab755504751475747503f47501ab75014475013075010200751075207503
0c7455725573ab7255007250728072b072043bb072e072020072010ab8ff
c0b3721b1e46b8ffc0407c720d104671556f5570ab6f556e666d556a0325
1f6938675568ab67556638645565ab645563386255613860555f385d555e
ab5d555c385a555bab5a55593858555703251f5638545555ab5455533851
5552ab51554f384e554e03251f4d384b554cab4b554a38485549ab485547
3846554503381f001c101c201c0310b8ffc0404e1c1b1e46001b0142301b
401be01bf01b04001bb01bc01b03120f1a1f1a02290f1901434f19016f19
7f198f19030f18cf18024018292c460f17cf17df17ef1704134017292e46
0016101620160315b8ffc0b3164d5446b8ffc0b3163f4446b8ffc0b31631
3546b8ffc0404d162326460f15010f151f1502451f15010011e011f01103
15bf10cf10020f0f010f0fff0f02400f3135460f0e1f0e020f0e1f0eff0e
03400e3137460f0d1f0d020f0d1f0dff0d0316400d313746b8ffc040270c
5054460f0b1f0b02553f0b4f0b02400b3f4346400b2d3046000301200101
0001100120010308b8ffc0b301151f46b80100b316010501b80190b15453
2b2b4bb80800524bb008505bb00188b02553b00188b040515ab00688b000
555a5b58b101018e59b101024354b0144b515a58b101018e59858d8d0042
1d4bb01d5358b0a01d594bb0805358b0401d594bb0ff5358b0001db11600
42592b5e7375732b2b745e732b2b5e73742b73742b7374745e7301755e73
742b2b2b2b5e732b5e732b7374755e735e735e73755e732b5e73002b2b2b
2b2b2b2b2b2b2b2b2b2b2b2b2b2b2b2b2b2b2b2b2b2b2b2b2b2b2b5e7375
5e732b2b5e735f73737373742b2b2b2b2b2b5e73742b2b2b2b2b2b2b2b2b
2b2b2b2b2b2b2b2b2b2b2b2b2b2b2b2b2b2b2b2b2b2b2b2b2b2b2b2b2b2b
2b2b2b2b2b2b2b2b2b2b2b2b2b2b2b2b2b2b2b2b2b2b2b2b2b2b2b2b2b2b
2b2b2b2b2b2b2b2b2b2b2b2b2b2b2b2b2b2b2b2b2b2b2b2b2b2b2b2b2b2b
2b2b2b2b2b2b2b2b2b2b2b2b2b2b2b2b2b2b2b2b2b2b2b2b2b2b2b2b2b2b
2b2b2b2b2b2b2b2b2b2b2b2b2b2b2b2b2b2b2b2b2b2b2b2b2b2b2b2b2b2b
2b2b2b2b2b2b2b2b2b2b2b2b2b2b2b2b2b2b2b2b2b2b2b2b2b2b2b2b2b2b
2b012b2b2b2b2b2b2b2b2b2b2b2b2b2b2b2b2b2b2b2b2b2b2b2b2b2b2b2b
2b2b2b2b2b2b2b2b2b2b2b2b2b2b2b2b2b2b2b2b2b2b2b2b2b2b2b2b2b2b
2b2b2b2b2b2b2b2b2b2b2b2b2b2b2b2b2b2b2b2b2b2b2b2b2b2b2b2b2b2b
2b2b2b2b2b2b2b2b2b2b2b2b2b2b2b2b2b2b2b2b2b2b2b2b2b2b2b2b2b2b
2b2b2b2b2b2b2b2b2b2b2b2b2b2b2b2b2b2b2b2b2b2b2b2b2b2b2b2b2b2b
2b2b2b2b2b2b2b2b2b2b2b2b2b2b2b2b2b2b2b2b2b2b2b2b2b2b2b2b2b2b
2b2b2b2b2b2b2b2b2b2b2b2b2b2b2b2b2b2b2b2b2b2b2b2b2b2b2b2b2b2b
2b2b2b2b2b2b2b2b2b2b2b2b2b2b2b2b2b2b2b2b2b2b2b2b2b2b2b2b2b2b
2b2b2b2b2b2b2b2b2b2b2b2b2b2b2b2b2b2b2b2b2b2b2b2b2b2b2b2b2b2b
2b2b2b2b2b2b2b2b2b2b2b2b2b2b2b2b2b2b2b2b2b2b2b2b2b2b2b2b2b2b
2b2b2b2b2b2b2b2b2b2b2b2b2b2b2b2b2b2b2b2b2b2b2b2bb10002435458
41ff0284006402830064028200640281006402800064027f0064027e0064
027d0064027c0064027b0064027a00640279006402780064027700640276
00640275006402740064027300640271006402700064026f0064026e0064
026d0064026c0064026b0064026a00640269006402680064026700640266
0064026500640264006402630064026200640261006402600064025f0064
025e0064025d0064025c0064025b0064025a006402590064025800640257
006402560064025500640254006402530064025200640251006402500064
024f0064024e0064024d0064024c0064024b0064024a0064024900640248
006402470064024600640245006402440064024300640242006402410064
02400064023f0064023e0064023d0064023c0064023b0064023a00640239
006402380064023700640236006402350064023400640233006402320064
0231006402300064022f0064022e0064022d0064022c0064022b0064022a
006402290064022800640227006402260064022500640224006402230064
022200640221006402200064021f0064021e0064021d0064021c0064021b
0064021a0064021900640218006402170064021600640215006402140064
02130064021200640211006402100064020f0064020e0064020d0064020c
0064020b0064020a00640209006402080064020700640206006402050064
020441ff00640203006402020064020100640200006401ff006401fe0064
01fd006401fc006401fb006401fa006401f9006401f8006401f7006401f6
006401f5006401f4006401f3006401f2006401f1006401f0006401ef0064
01ee006401ed006401ec006401eb006401ea006401e9006401e8006401e7
006401e6006401e5006401e4006401e3006401e2006401e1006401e00064
01df006401de006401dd006401dc006401db006401da006401d9006401d8
006401d7006401d6006401d5006401d4006401d3006401d2006401d10064
01d0006401cf006401ce006401cd006401cc006401cb006401ca006401c9
006401c8006401c7006401c6006401c5006401c4006401c3006401c20064
01c1006401c0006401bf006401be006401bd006401bc006401bb006401ba
006401b9006401b8006401b7006401b6006401b5006401b4006401b30064
01b2006401b1006401b0006401af006401ae006401ad006401ac006401ab
006401aa006401a9006401a8006401a7006401a6006401a5006401a40064
01a3006401a2006401a1006401a00064019f0064019e0064019d0064019c
0064019b0064019a00640199006401980064019700640196006401950064
0194006401930064019200640191006401900064018f0064018e0064018d
0064018c0064018b0064018a006401890064018800640187006401860064
0185006441800184006401830064018200640181006401800064017f0064
017e0064017d0064017c0064017b0064017a006401790064017800640177
006401760064017500640174006401730064017200640171006401700064
016f0064016e0064016d0064016c0064016b0064016a0064016900640168
006401670064016600640165006401640064016300640162006401610064
01600064015f0064015e0064015d0064015c0064015b0064015a00640159
006401580064015700640156006401550064015400640153006401520064
01500064014f0064014e0064014c0064014b0064014a0064014900640148
006401470064014600640145006401440064014300642b2b2b2b2b2b2b2b
2b2b2b2b2b2b2b2b2b2b2b2b2b2b2b2b2b2b2b2b2b2b2b2b2b2b2b2b2b2b
2b2b2b2b2b2b2b2b2b2b2b2b2b2b2b2b2b2b2b2b2b2b2b2b2b2b2b2b2b2b
2b2b2b2b2b2b2b2b2b2b2b2b2b2b2b2b2b2b2b2b2b2b2b2b2b2b2b2b2b2b
2b2b2b2b2b2b2b2b2b2b2b2b2b2b2b2b2b2b2b2b2b2b2b2b2b2b2b2b2b2b
2b2b2b2b2b2b2b2b2b2b2b2b2b2b2b2b2b2b2b2b2b2b2b2b2b2b2b2b2b2b
2b2b2b2b2b2b2b2b2b2b2b2b2b2b2b2b2b2b2b2b2b2b2b2b2b2b2b2b2b2b
2b2b2b2b2b2b2b2b2b2b2b2b2b2b2b2b2b2b2b2b2b2b2b2b2b2b2b2b2b2b
2b2b2b2b2b2b2b2b2b2b2b2b2b2b2b2b2b2b2b2b2b2b2b2b2b2b2b2b2b2b
2b2b2b2b2b2b2b2b2b2b2b2b2b2b2b2b2b2b2b2b2b2b2b2b2b2b2b2b2b2b
2b2b2b2b2b2b2b2b2b2b2b2b2b2b2b2b2b2b2b2b2b2b2b2b2b2b2b2b2b2b
2b2b2b2b2b2b2b2b2b2b2b592b2b2b2b2b2b2b2b2b2b2b2b2b2b2b2b2b2b
2b2b2b2b2b2b2b2b2b2b2b2b2b2b2b2b2b2b2b2b2b2b2b2b2b2b2b2b2b2b
2b2b2b2b2b2b2b2b2b2b2b2b2b2b2b2b2b2b2b2b2b2b2b2b2b2b2b2b2b2b
2b2b2b2b2b2b2b2b2b2b2b2b2b2b2b2b2b2b2b2b2b2b2b2b2b2b2b2b2b2b
2b2b2b2b2b2b2b2b2b2b2b2b2b2b2b2b2b2b2b2b2b2b2b2b2b2b2b2b2b2b
2b2b2b2b2b2b2b2b2b2b2b2b2b2b2b2b2b2b2b2b2b2b2b2b2b2b2b2b2b2b
2b2b2b2b2b2b2b2b2b2b2b2b2b2b2b2b2b2b2b2b2b2b2b2b2b2b2b2b2b2b
2b2b2b2b2b2b2b2b2b2b2b2b2b2b2b2b2b2b2b2b2b2b2b2b2b2b2b2b2b2b
2b2b2b2b2b2b2b2b2b2b2b2b2b2b2b2b2b2b2b2b2b2b2b2b2b2b2b2b2b2b
2b2b2b2b2b2b2b2b2b2b2b2b2b2b2b2b2b2b2b2b2b2b2b2b2b2b2b2b2b2b
2b2b2b2b2b2b2b2b2b2b2b2b2b2b2b2b2b2b2b2b2b2b2b2b2b2b2b2b2b2b
2b185f5e00>
[16133 16057 16201 16317 16377 15605 16377 15853 16241 16097 16073 16353 16213
16269 15957 16225 16309 16261 16365 16357 16333 16029 16341 15365 15925 16361
16717 ] AllocGlyphStorage
]def 
108 44 
PrepFor2015
AddFontInfoBegin
AddFontInfo
/OrigFontType /TrueType def 
/OrigFontName <43616C69627269> def
/OrigFontStyle () def
/FSType 8 def
AddFontInfoEnd
[16#2c 16#e058100d ] AddXUID
Type42DictEnd

2 0 3 <> /TT15Ct00 AddT42Char 
2 0 0 <00050000fe7303d2050e000300070039004d004e005bbc000d0152001600
3a01b5b5154444082d07be0143000200200154000800010143400f04020d
b71a1a3f23b735068d031149b8012db43f078d0202003ffddefdce2ffdde
ed12392fed012fdde1dee110f1ce11392f33e1d4e1313001112111011121
1101140e020707140623222e02352726363333323e0235342623220e0223
222e02353436373e0333321e0203140e0223222e0235343e0233321e0201
03d2fc5a034ffd06027e233f5633051e1a0f140d0605021c18122d3c2510
535b253c2e1d0703070603050807283742224b6c4522da07111d15161d12
0808121d16151d1107fddb050efaf2050efb43046cfb9403063b5c3f2403
980a0802040606b81e18192a3b2149560f1310040b13101116080712110c
28445cfd86151c120808121c15151d120808121dfd4d>/TT15Ct00 AddT42Char 
/TT15Ct00 findfont /CharStrings get begin
/g3 3 def
/.notdef 0 def
end
/TT15Ct00 findfont /Encoding get
dup 1 /g3 put
pop
 /TT15Ct00 /Font G2UBegin
/g3 <0020> def
G2UEnd
Pscript_WinNT_Incr begin
%%BeginResource: file Pscript_Text 5.0 0
/TextInit{TextInitialised? not{/Pscript_Windows_Font & d/TextInitialised? T d
/fM[1 0 0 1 0 0]d/mFM matrix d/iMat[1 0 0.212557 1 0 0]d}if}b/copyfont{1 ^
length add dict `{1 ^/FID ne{d}{! !}?}forall & E}b/EncodeDict 11 dict d/bullets
{{/bullet}repeat}b/rF{3 copyfont @ ` ~ EncodeDict ~ get/Encoding ~ 3 ^/0 eq{&
/CharStrings known{CharStrings/Eth known not{! EncodeDict/ANSIEncodingOld get}
if}if}if d E}b/mF{@ 7 1 $ findfont ~{@/Encoding get @ StandardEncoding eq{! T}{
{ISOLatin1Encoding}stopped{! F}{eq}?{T}{@ ` T 32 1 127{Encoding 1 ^ get
StandardEncoding 3 -1 $ get eq and}for E}?}?}{F}?{1 ^ ~ rF}{0 copyfont}? 6 -2 $
! ! ~ !/pd_charset @ where{~ get 128 eq{@ FDV 2 copy get @ length array copy
put pd_CoverFCRange}if}{!}? 2 ^ ~ definefont fM 5 4 -1 $ put fM 4 0 put fM
makefont Pscript_Windows_Font 3 1 $ put}b/sLT{: Lw -M currentpoint snap M 0 - 0
Lc K ;}b/xUP null d/yUP null d/uW null d/xSP null d/ySP null d/sW null d/sSU{N
/uW ~ d/yUP ~ d/xUP ~ d}b/sU{xUP yUP uW sLT}b/sST{N/sW ~ d/ySP ~ d/xSP ~ d}b/sT
{xSP ySP sW sLT}b/sR{: + R 0 0 M}b/sRxy{: matrix astore concat 0 0 M}b/eR/; , d
/AddOrigFP{{&/FontInfo known{&/FontInfo get length 6 add}{6}? dict `
/WinPitchAndFamily ~ d/WinCharSet ~ d/OrigFontType ~ d/OrigFontStyle ~ d
/OrigFontName ~ d & E/FontInfo ~ d}{! ! ! ! !}?}b/mFS{makefont
Pscript_Windows_Font 3 1 $ put}b/mF42D{0 copyfont `/FontName ~ d 2 copy ~ sub 1
add dict `/.notdef 0 d 2 copy 1 ~{@ 3 ^ sub Encoding ~ get ~ d}for & E
/CharStrings ~ d ! ! & @ E/FontName get ~ definefont}b/mF42{15 dict ` @ 4 1 $
FontName ~ d/FontType 0 d/FMapType 2 d/FontMatrix[1 0 0 1 0 0]d 1 ^ 254 add 255
idiv @ array/Encoding ~ d 0 1 3 -1 $ 1 sub{@ Encoding 3 1 $ put}for/FDepVector
Encoding length array d/CharStrings 2 dict `/.notdef 0 d & E d 0 1 Encoding
length 1 sub{@ @ 10 lt{! FontName length 1 add string}{100 lt{FontName length 2
add string}{FontName length 3 add string}?}? @ 0 FontName @ length string cvs
putinterval @ 3 -1 $ @ 4 1 $ 3 string cvs FontName length ~ putinterval cvn 1 ^
256 mul @ 255 add 3 -1 $ 4 ^ findfont mF42D FDepVector 3 1 $ put}for & @ E
/FontName get ~ definefont ! ! ! mF}b/mF_OTF_V{~ ! ~ ! 4 -1 $ ! findfont 2 ^ ~
definefont fM @ @ 4 6 -1 $ neg put 5 0 put 90 matrix R matrix concatmatrix
makefont Pscript_Windows_Font 3 1 $ put}b/mF_TTF_V{3{~ !}repeat 3 -1 $ !
findfont 1 ^ ~ definefont Pscript_Windows_Font 3 1 $ put}b/UmF{L2?
{Pscript_Windows_Font ~ undef}{!}?}b/UmF42{@ findfont/FDepVector get{/FontName
get undefinefont}forall undefinefont}b
%%EndResource
end reinitialize
F /F0 0 /0 F /TT15Ct00 mF 
/F0S5C F0 [92 0 0 -92 0 0 ] mFS
F0S5C Ji 
6210 4225 M <01>S 
Pscript_WinNT_Incr begin
%%BeginResource: file Pscript_Win_GdiObject 5.0 0
/SavedCTM null d/CTMsave{/SavedCTM SavedCTM currentmatrix d}b/CTMrestore
{SavedCTM setmatrix}b/mp null d/ADO_mxRot null d/GDIHMatrix null d
/GDIHPatternDict 22 dict d GDIHPatternDict `/PatternType 1 d/PaintType 2 d/Reps
L2?{1}{5}? d/XStep 8 Reps mul d/YStep XStep d/BBox[0 0 XStep YStep]d/TilingType
1 d/PaintProc{` 1 Lw[]0 sd PaintData , exec E}b/FGnd null d/BGnd null d
/HS_Horizontal{horiz}b/HS_Vertical{vert}b/HS_FDiagonal{fdiag}b/HS_BDiagonal
{biag}b/HS_Cross{horiz vert}b/HS_DiagCross{fdiag biag}b/MaxXYStep XStep YStep
gt{XStep}{YStep}? d/horiz{Reps{0 4 M XStep 0 - 0 8 +}repeat 0 -8 Reps mul + K}b
/vert{Reps{4 0 M 0 YStep - 8 0 +}repeat 0 -8 Reps mul + K}b/biag{Reps{0 0 M
MaxXYStep @ - 0 YStep neg M MaxXYStep @ - 0 8 +}repeat 0 -8 Reps mul + 0 YStep
M 8 8 - K}b/fdiag{Reps{0 0 M MaxXYStep @ neg - 0 YStep M MaxXYStep @ neg - 0 8
+}repeat 0 -8 Reps mul + MaxXYStep @ M 8 -8 - K}b E/makehatch{4 -2 $/yOrg ~ d
/xOrg ~ d GDIHPatternDict/PaintData 3 -1 $ put CTMsave GDIHMatrix setmatrix
GDIHPatternDict matrix xOrg yOrg + mp CTMrestore ~ U ~ 2 ^ put}b/h0{/h0
/HS_Horizontal makehatch}b/h1{/h1/HS_Vertical makehatch}b/h2{/h2/HS_FDiagonal
makehatch}b/h3{/h3/HS_BDiagonal makehatch}b/h4{/h4/HS_Cross makehatch}b/h5{/h5
/HS_DiagCross makehatch}b/GDIBWPatternMx null d/pfprep{save 8 1 $
/PatternOfTheDay 8 1 $ GDIBWPatternDict `/yOrg ~ d/xOrg ~ d/PaintData ~ d/yExt
~ d/Width ~ d/BGnd ~ d/FGnd ~ d/Height yExt RepsV mul d/mx[Width 0 0 Height 0
0]d E build_pattern ~ !}b/pfbf{/fEOFill ~ d pfprep hbf fEOFill{O}{L}? restore}b
/GraphInit{GDIHMatrix null eq{/SavedCTM matrix d : ADO_mxRot concat 0 0 snap +
: 0.48 @ GDIHPatternDict ` YStep mul ~ XStep mul ~ nonzero_dsnap YStep V ~
XStep V ~ E +S/GDIHMatrix matrix currentmatrix readonly d ; : 0.24 -0.24 +S
GDIBWPatternDict ` Width Height E nonzero_dsnap +S/GDIBWPatternMx matrix
currentmatrix readonly d ; ;}if}b
%%EndResource
%%BeginResource: file Pscript_Win_GdiObject_L2 5.0 0
/GDIBWPatternDict 25 dict @ `/PatternType 1 d/PaintType 1 d/RepsV 1 d/RepsH 1 d
/BBox[0 0 RepsH 1]d/TilingType 1 d/XStep 1 d/YStep 1 d/Height 8 RepsV mul d
/Width 8 d/mx[Width 0 0 Height neg 0 Height]d/FGnd null d/BGnd null d
/SetBGndFGnd{BGnd null ne{BGnd aload ! scol BBox aload ! 2 ^ sub ~ 3 ^ sub ~
rf}if FGnd null ne{FGnd aload ! scol}if}b/PaintProc{` SetBGndFGnd RepsH{Width
Height F mx PaintData imagemask Width 0 +}repeat E}b E d/mp/makepattern , d
/build_pattern{CTMsave GDIBWPatternMx setmatrix/nupangle where{! nupangle -90
eq{nupangle R}if}if GDIBWPatternDict @ ` Width Height ne{Width Height gt{Width
Height V 1}{1 Height Width V}? +S}if xOrg yOrg E matrix + mp CTMrestore}b/hbf
{setpattern}b/hf{:/fEOFill ~ d ~ ! setpattern fEOFill{O}{L}? ;}b/pbf{: !
/fEOFill ~ d GDIBWPatternDict `/yOrg ~ d/xOrg ~ d/PaintData ~ d/OutputBPP ~ d
/Height ~ d/Width ~ d/PaintType 1 d/PatternType 1 d/TilingType 1 d/BBox[0 0
Width Height]d/XStep Width d/YStep Height d/mx xOrg yOrg matrix + d 20 dict @ `
/ImageType 1 d/Width Width d/Height Height d/ImageMatrix[1 0 0 1 0 0]d
/BitsPerComponent 8 d OutputBPP 24 eq{/Decode[0 1 0 1 0 1]d}{OutputBPP 8 eq{
/Decode[0 1]d}{/Decode[0 1 0 1 0 1 0 1]d}?}?/DataSource{PaintData}d E/ImageDict
~ d/PaintProc{` ImageDict image E}b & mx makepattern setpattern E fEOFill{O}{L}
? ;}b/mask_pbf{:/fEOFill ~ d 20 dict `/yOrg ~ d/xOrg ~ d/PaintData ~ d/Height ~
d/Width ~ d/PatternType 1 d/PaintType 2 d/TilingType 1 d/BBox[0 0 Width Height]
d/XStep Width d/YStep Height d/mx xOrg yOrg matrix + d/PaintProc{` Width Height
T 1 1 dtransform abs ~ abs ~ 0 0 3 -1 $ 0 0 6 array astore{PaintData}imagemask
E}b & mx makepattern setpattern E fEOFill{O}{L}? ;}b
%%EndResource
end reinitialize
1 Lj 1 Lc solid N 2926 1671 M 2926 1660 2917 1651 2906 1651 -c 2895 1651 2887 1660 2887 1671 -c 2887 1682 2895 1690 2906 1690 -c 2917 1690 2926 1682 2926 1671 -c C 
: 6.578 6.578 +S K 
; N 2913 1677 M 2913 1666 2904 1658 2893 1658 -c 2882 1658 2873 1666 2873 1677 -c 2873 1688 2882 1697 2893 1697 -c 2904 1697 2913 1688 2913 1677 -c C 
: 6.578 6.578 +S K 
; N 2900 1684 M 2900 1673 2891 1664 2880 1664 -c 2869 1664 2860 1673 2860 1684 -c 2860 1695 2869 1704 2880 1704 -c 2891 1704 2900 1695 2900 1684 -c C 
: 6.578 6.578 +S K 
; N 2887 1704 M 2887 1693 2878 1684 2867 1684 -c 2856 1684 2847 1693 2847 1704 -c 2847 1714 2856 1723 2867 1723 -c 2878 1723 2887 1714 2887 1704 -c C 
: 6.578 6.578 +S K 
; N 2867 1710 M 2867 1699 2858 1690 2847 1690 -c 2836 1690 2827 1699 2827 1710 -c 2827 1721 2836 1730 2847 1730 -c 2858 1730 2867 1721 2867 1710 -c C 
: 6.578 6.578 +S K 
; N 2847 1730 M 2847 1719 2838 1710 2827 1710 -c 2817 1710 2808 1719 2808 1730 -c 2808 1741 2817 1750 2827 1750 -c 2838 1750 2847 1741 2847 1730 -c C 
: 6.578 6.578 +S K 
; N 2827 1750 M 2827 1739 2819 1730 2808 1730 -c 2797 1730 2788 1739 2788 1750 -c 2788 1761 2797 1769 2808 1769 -c 2819 1769 2827 1761 2827 1750 -c C 
: 6.578 6.578 +S K 
; N 2808 1763 M 2808 1752 2799 1743 2788 1743 -c 2777 1743 2768 1752 2768 1763 -c 2768 1774 2777 1783 2788 1783 -c 2799 1783 2808 1774 2808 1763 -c C 
: 6.578 6.578 +S K 
; N 2788 1783 M 2788 1772 2779 1763 2768 1763 -c 2757 1763 2748 1772 2748 1783 -c 2748 1793 2757 1802 2768 1802 -c 2779 1802 2788 1793 2788 1783 -c C 
: 6.578 6.578 +S K 
; N 2768 1802 M 2768 1791 2759 1783 2748 1783 -c 2738 1783 2729 1791 2729 1802 -c 2729 1813 2738 1822 2748 1822 -c 2759 1822 2768 1813 2768 1802 -c C 
: 6.578 6.578 +S K 
; N 2748 1822 M 2748 1811 2740 1802 2729 1802 -c 2718 1802 2709 1811 2709 1822 -c 2709 1833 2718 1842 2729 1842 -c 2740 1842 2748 1833 2748 1822 -c C 
: 6.578 6.578 +S K 
; N 2722 1842 M 2722 1831 2713 1822 2702 1822 -c 2691 1822 2683 1831 2683 1842 -c 2683 1853 2691 1861 2702 1861 -c 2713 1861 2722 1853 2722 1842 -c C 
: 6.578 6.578 +S K 
; N 2702 1855 M 2702 1844 2694 1835 2683 1835 -c 2672 1835 2663 1844 2663 1855 -c 2663 1866 2672 1875 2683 1875 -c 2694 1875 2702 1866 2702 1855 -c C 
: 6.578 6.578 +S K 
; N 2676 1881 M 2676 1870 2667 1861 2656 1861 -c 2645 1861 2637 1870 2637 1881 -c 2637 1892 2645 1901 2656 1901 -c 2667 1901 2676 1892 2676 1881 -c C 
: 6.578 6.578 +S K 
; N 2656 1901 M 2656 1890 2648 1881 2637 1881 -c 2626 1881 2617 1890 2617 1901 -c 2617 1912 2626 1921 2637 1921 -c 2648 1921 2656 1912 2656 1901 -c C 
: 6.578 6.578 +S K 
; N 2630 1914 M 2630 1903 2621 1894 2610 1894 -c 2599 1894 2591 1903 2591 1914 -c 2591 1925 2599 1934 2610 1934 -c 2621 1934 2630 1925 2630 1914 -c C 
: 6.578 6.578 +S K 
; N 2610 1940 M 2610 1930 2601 1921 2591 1921 -c 2580 1921 2571 1930 2571 1940 -c 2571 1951 2580 1960 2591 1960 -c 2601 1960 2610 1951 2610 1940 -c C 
: 6.578 6.578 +S K 
; N 2584 1960 M 2584 1949 2575 1940 2564 1940 -c 2553 1940 2544 1949 2544 1960 -c 2544 1971 2553 1980 2564 1980 -c 2575 1980 2584 1971 2584 1960 -c C 
: 6.578 6.578 +S K 
; N 2551 1987 M 2551 1976 2542 1967 2531 1967 -c 2520 1967 2512 1976 2512 1986 -c 2512 1997 2520 2006 2531 2006 -c 2542 2006 2551 1997 2551 1987 -c C 
: 6.578 6.578 +S K 
; N 2525 2013 M 2525 2002 2516 1993 2505 1993 -c 2494 1993 2485 2002 2485 2013 -c 2485 2024 2494 2033 2505 2033 -c 2516 2033 2525 2024 2525 2013 -c C 
: 6.578 6.578 +S K 
; N 2498 2039 M 2498 2028 2490 2019 2479 2019 -c 2468 2019 2459 2028 2459 2039 -c 2459 2050 2468 2059 2479 2059 -c 2490 2059 2498 2050 2498 2039 -c C 
: 6.578 6.578 +S K 
; N 2466 2072 M 2466 2061 2457 2052 2446 2052 -c 2435 2052 2426 2061 2426 2072 -c 2426 2083 2435 2092 2446 2092 -c 2457 2092 2466 2083 2466 2072 -c C 
: 6.578 6.578 +S K 
; N 2439 2092 M 2439 2081 2430 2072 2419 2072 -c 2409 2072 2400 2081 2400 2092 -c 2400 2103 2409 2112 2419 2112 -c 2430 2112 2439 2103 2439 2092 -c C 
: 6.578 6.578 +S K 
; N 2413 2118 M 2413 2107 2404 2098 2393 2098 -c 2382 2098 2373 2107 2373 2118 -c 2373 2129 2382 2138 2393 2138 -c 2404 2138 2413 2129 2413 2118 -c C 
: 6.578 6.578 +S K 
; N 2387 2144 M 2387 2134 2378 2125 2367 2125 -c 2356 2125 2347 2134 2347 2144 -c 2347 2155 2356 2164 2367 2164 -c 2378 2164 2387 2155 2387 2144 -c C 
: 6.578 6.578 +S K 
; N 2354 2171 M 2354 2160 2345 2151 2334 2151 -c 2323 2151 2314 2160 2314 2171 -c 2314 2182 2323 2190 2334 2190 -c 2345 2190 2354 2182 2354 2171 -c C 
: 6.578 6.578 +S K 
; N 2327 2197 M 2327 2186 2319 2177 2308 2177 -c 2297 2177 2288 2186 2288 2197 -c 2288 2208 2297 2217 2308 2217 -c 2319 2217 2327 2208 2327 2197 -c C 
: 6.578 6.578 +S K 
; N 2301 2223 M 2301 2213 2292 2204 2281 2204 -c 2270 2204 2262 2213 2262 2223 -c 2262 2234 2270 2243 2281 2243 -c 2292 2243 2301 2234 2301 2223 -c C 
: 6.578 6.578 +S K 
; N 2275 2243 M 2275 2232 2266 2223 2255 2223 -c 2244 2223 2235 2232 2235 2243 -c 2235 2254 2244 2263 2255 2263 -c 2266 2263 2275 2254 2275 2243 -c C 
: 6.578 6.578 +S K 
; N 2248 2269 M 2248 2259 2240 2250 2229 2250 -c 2218 2250 2209 2259 2209 2269 -c 2209 2280 2218 2289 2229 2289 -c 2240 2289 2248 2280 2248 2269 -c C 
: 6.578 6.578 +S K 
; N 2215 2302 M 2215 2291 2207 2283 2196 2283 -c 2185 2283 2176 2291 2176 2302 -c 2176 2313 2185 2322 2196 2322 -c 2207 2322 2215 2313 2215 2302 -c C 
: 6.578 6.578 +S K 
; N 2189 2329 M 2189 2318 2180 2309 2169 2309 -c 2159 2309 2150 2318 2150 2329 -c 2150 2340 2159 2348 2169 2348 -c 2180 2348 2189 2340 2189 2329 -c C 
: 6.578 6.578 +S K 
; N 2156 2355 M 2156 2344 2147 2335 2137 2335 -c 2126 2335 2117 2344 2117 2355 -c 2117 2366 2126 2375 2137 2375 -c 2147 2375 2156 2366 2156 2355 -c C 
: 6.578 6.578 +S K 
; N 2130 2388 M 2130 2377 2121 2368 2110 2368 -c 2099 2368 2090 2377 2090 2388 -c 2090 2399 2099 2408 2110 2408 -c 2121 2408 2130 2399 2130 2388 -c C 
: 6.578 6.578 +S K 
; N 2090 2427 M 2090 2416 2082 2408 2071 2408 -c 2060 2408 2051 2416 2051 2427 -c 2051 2438 2060 2447 2071 2447 -c 2082 2447 2090 2438 2090 2427 -c C 
: 6.578 6.578 +S K 
; N 2058 2460 M 2058 2449 2049 2440 2038 2440 -c 2027 2440 2018 2449 2018 2460 -c 2018 2471 2027 2480 2038 2480 -c 2049 2480 2058 2471 2058 2460 -c C 
: 6.578 6.578 +S K 
; N 2038 2480 M 2038 2469 2029 2460 2018 2460 -c 2007 2460 1998 2469 1998 2480 -c 1998 2491 2007 2500 2018 2500 -c 2029 2500 2038 2491 2038 2480 -c C 
: 6.578 6.578 +S K 
; N 1998 2519 M 1998 2509 1990 2500 1979 2500 -c 1968 2500 1959 2509 1959 2519 -c 1959 2530 1968 2539 1979 2539 -c 1990 2539 1998 2530 1998 2519 -c C 
: 6.578 6.578 +S K 
; N 1965 2546 M 1965 2535 1957 2526 1946 2526 -c 1935 2526 1926 2535 1926 2546 -c 1926 2557 1935 2566 1946 2566 -c 1957 2566 1965 2557 1965 2546 -c C 
: 6.578 6.578 +S K 
; N 1926 2585 M 1926 2574 1917 2566 1906 2566 -c 1895 2566 1886 2574 1886 2585 -c 1886 2596 1895 2605 1906 2605 -c 1917 2605 1926 2596 1926 2585 -c C 
: 6.578 6.578 +S K 
; N 1893 2618 M 1893 2607 1884 2598 1873 2598 -c 1862 2598 1854 2607 1854 2618 -c 1854 2629 1862 2638 1873 2638 -c 1884 2638 1893 2629 1893 2618 -c C 
: 6.578 6.578 +S K 
; N 1867 2644 M 1867 2634 1858 2625 1847 2625 -c 1836 2625 1827 2634 1827 2644 -c 1827 2655 1836 2664 1847 2664 -c 1858 2664 1867 2655 1867 2644 -c C 
: 6.578 6.578 +S K 
; N 1834 2677 M 1834 2666 1825 2658 1814 2658 -c 1803 2658 1794 2666 1794 2677 -c 1794 2688 1803 2697 1814 2697 -c 1825 2697 1834 2688 1834 2677 -c C 
: 6.578 6.578 +S K 
; N 1801 2710 M 1801 2699 1792 2691 1781 2691 -c 1770 2691 1761 2699 1761 2710 -c 1761 2721 1770 2730 1781 2730 -c 1792 2730 1801 2721 1801 2710 -c C 
: 6.578 6.578 +S K 
; N 1775 2763 M 1775 2752 1766 2743 1755 2743 -c 1744 2743 1735 2752 1735 2763 -c 1735 2774 1744 2783 1755 2783 -c 1766 2783 1775 2774 1775 2763 -c C 
: 6.578 6.578 +S K 
; N 1742 2796 M 1742 2785 1733 2776 1722 2776 -c 1711 2776 1702 2785 1702 2796 -c 1702 2807 1711 2816 1722 2816 -c 1733 2816 1742 2807 1742 2796 -c C 
: 6.578 6.578 +S K 
; N 1715 2848 M 1715 2838 1707 2829 1696 2829 -c 1685 2829 1676 2838 1676 2848 -c 1676 2859 1685 2868 1696 2868 -c 1707 2868 1715 2859 1715 2848 -c C 
: 6.578 6.578 +S K 
; N 1683 2868 M 1683 2857 1674 2848 1663 2848 -c 1652 2848 1643 2857 1643 2868 -c 1643 2879 1652 2888 1663 2888 -c 1674 2888 1683 2879 1683 2868 -c C 
: 6.578 6.578 +S K 
; N 1623 2901 M 1623 2890 1614 2881 1604 2881 -c 1593 2881 1584 2890 1584 2901 -c 1584 2912 1593 2921 1604 2921 -c 1614 2921 1623 2912 1623 2901 -c C 
: 6.578 6.578 +S K 
; N 1551 2960 M 1551 2949 1542 2941 1531 2941 -c 1520 2941 1511 2949 1511 2960 -c 1511 2971 1520 2980 1531 2980 -c 1542 2980 1551 2971 1551 2960 -c C 
: 6.578 6.578 +S K 
; N 1472 3039 M 1472 3028 1463 3019 1452 3019 -c 1441 3019 1432 3028 1432 3039 -c 1432 3050 1441 3059 1452 3059 -c 1463 3059 1472 3050 1472 3039 -c C 
: 6.578 6.578 +S K 
; N 1479 3033 M 1479 3022 1470 3013 1459 3013 -c 1448 3013 1439 3022 1439 3033 -c 1439 3044 1448 3052 1459 3052 -c 1470 3052 1479 3044 1479 3033 -c C 
: 6.578 6.578 +S K 
; N 1492 3026 M 1492 3015 1483 3006 1472 3006 -c 1461 3006 1452 3015 1452 3026 -c 1452 3037 1461 3046 1472 3046 -c 1483 3046 1492 3037 1492 3026 -c C 
: 6.578 6.578 +S K 
; N 1465 3066 M 1465 3055 1457 3046 1446 3046 -c 1435 3046 1426 3055 1426 3066 -c 1426 3076 1435 3085 1446 3085 -c 1457 3085 1465 3076 1465 3066 -c C 
: 6.578 6.578 +S K 
; N 1446 3079 M 1446 3068 1437 3059 1426 3059 -c 1415 3059 1406 3068 1406 3079 -c 1406 3090 1415 3098 1426 3098 -c 1437 3098 1446 3090 1446 3079 -c C 
: 6.578 6.578 +S K 
; N 1406 3098 M 1406 3088 1397 3079 1386 3079 -c 1375 3079 1367 3088 1367 3098 -c 1367 3109 1375 3118 1386 3118 -c 1397 3118 1406 3109 1406 3098 -c C 
: 6.578 6.578 +S K 
; N 1393 3125 M 1393 3114 1384 3105 1373 3105 -c 1362 3105 1354 3114 1354 3125 -c 1354 3136 1362 3145 1373 3145 -c 1384 3145 1393 3136 1393 3125 -c C 
: 6.578 6.578 +S K 
; N 1386 3131 M 1386 3120 1378 3112 1367 3112 -c 1356 3112 1347 3120 1347 3131 -c 1347 3142 1356 3151 1367 3151 -c 1378 3151 1386 3142 1386 3131 -c C 
: 6.578 6.578 +S K 
; N 1380 3151 M 1380 3140 1371 3131 1360 3131 -c 1349 3131 1340 3140 1340 3151 -c 1340 3162 1349 3171 1360 3171 -c 1371 3171 1380 3162 1380 3151 -c C 
: 6.578 6.578 +S K 
; N 1367 3151 M 1367 3140 1358 3131 1347 3131 -c 1336 3131 1327 3140 1327 3151 -c 1327 3162 1336 3171 1347 3171 -c 1358 3171 1367 3162 1367 3151 -c C 
: 6.578 6.578 +S K 
; N 1327 3276 M 2676 3276 I : 6.578 6.578 +S K 
; N 1327 3276 M 1327 3342 I : 6.578 6.578 +S K 
; N 1775 3276 M 1775 3342 I : 6.578 6.578 +S K 
; N 2229 3276 M 2229 3342 I : 6.578 6.578 +S K 
; N 2676 3276 M 2676 3342 I : 6.578 6.578 +S K 
; 76682 VM?
-0.664 -0.324 2 1.004
 256 array 0 1 255 {1 index exch /.notdef put} for  /TT61t00
Type42DictBegin
[<00010000000a000a000a000a63767420a11cd7eb000000ac000006546670
676dcc79599a000007000000066e676c796654add7b3000084840008326e
68656164e43a05f200000d7000000036686865611233162200000da80000
0024686d74785f44fc7200000dcc000035686c6f6361373f87fa00004334
000035706d61787012b605df000078a4000000207072657025d64dbf0000
78c400000bbe6764697200000000000000000000000005ba001905ba001a
05a70019042600180000ffe70000ffe80000ffe7fe69ffe805ba0019fe69
ffe802ea000000b8000000b80000000000a800ad016900ad00bf00c201f0
001800af00b900b400c800170044009c007c009400870006005a00c80089
005200520005004400940119ffb4002f00a1000300a100cd00170057007e
00ba00160118ffe9007f008503d300870085000d002200410050006f008d
014cff75005c00df04830037004c006e00700180ff58ff8eff92ffa400a5
00b903c8fffd000b001a0063006300cdffee05d8ffdc002d005c00950099
00df019209b500400057008000b9039d0072009a035d0401ff67fffa0003
0021007700cd0004004d00cd01c0022b004c006500e70118017c034305d8
ffa3ffb0ffc40003001c005d0068009a00ba013501470221055cff4dffcd
0016002d00780080009900b200b600b600b800bd00da010c05f0ffa4fff0
0019002c0049007f00b400ce01c003fefd81fe3f00000005001800290039
0049006f00be00c700d0012301c1026f050c05320540057affd400140031
0055005700a700b400e601f7027e027e027f03c60446ff42000e00850091
00bf00c200c500e1011a012f014f01560229026f029e03720008002c0031
0031006400690089009800c700de012b01b6020c02cf03a304ab04fb061d
fee0ff0e00060026009b009d00c1010d011801200173018201d601e30243
025f029b02e2039404a904d20761001c005e006d008d00ab00f701120138
0151015b0168017c01870191019901cd01d001e802410254026b02ef0368
037103bd044204420453047304830586058b06e8fe58fec4fed1fef7ff32
ff860051007c008100910095009e00b400b900cf00d900d900df00e20105
010b010e010e012001210155017b017b017e018d01a201a801a901b401d0
01d001e201e901f201f501fb020002000206021b02210222022202230272
02770294029c02cf02cf02d002ec02f903170322032b0335033c0359036f
037103870390039003b503e1041a04cf04ff053205320596059f05a805ab
05c205f0060c0782080008ccfca3fd2afddefe00fe88fe96feb2feb4ffe1
00150019001a001c001f003c005100610061006a0078009600a500af00d3
010c0118011a012a013e014c0151015f016a0171017801820184019a01a5
01a801a901ae01bc01cd01d701ef0200020d021c02210222022e02350242
024f024f025e026502710290029202b402d602fa0307030b030f0315032a
0347035d036503740379039603b003cc03dd03e203f603fc03fc03ff040a
041f04220426042b0447045f0475049e04e704e7055c05cb05e5060a066d
068606b806f10736073e07500751075d078f07b607d4086000b600c300b5
00b700000000000000000000000001e00381034503b5008e0233041902ce
02ce002d005f0064034d023f000002a80188027d01b402240578063b023b
014e00f00426029402c6029f02f6023b034d014b0153006a023100000000
0000061404aa0000003c04c300ed04bc026502ce03b50078060c017e02ef
060c00b201000239000001c50330042b03cb00da03df010704a100db040a
011701ed02a70350010b01bd043e05580021039c00ae0371017d00b50245
00000afb088c012b014e01aa00870054013201f803ff0003024e00b40037
03e30083006b02d800ed00770088009701640467008e0033017c00e700a6
029e0329056e062a061501c90269048a021301b4000204a9000002390124
010305140084015d039a06ef02d9007500cf040a00de03ac04bc02cf02ae
034d04f005520168006d007d00860071ff810079055804d2016700030156
002504e00094007c033204210094007f0072005c002f00b6001800ba00b8
0041034d00720018001f004c016a01550099009a009a009800b200040078
006900140057006e00ce00b4065402b80067050e016500e7000004cbfe52
005affa60099ff67006eff92002dffd40087ff7c00b800a800e5008f00a8
0185fe7b0070001e00d900de014c054602cf0546ff2d028a02d902530296
00b700000000000000000000000000000125011800ea00ea00ae0000003e
05bb008a04d70053003fff8cffd500150028002200990062004a00e4006d
00ee00e5004803c00033fe4e02b1ff460370007905df0051ffa7ff1f010a
0068ff6c004f00bc00a507050061072b00ed04b001d200b6007b00650252
ff740365fe690094008f005c004000860075008900894043555441403f3e
3d3c3b3a3938373534333231302f2e2d2c2b2a292827262524232221201f
1e1d1c1b1a191817161514131211100f0e0d0c0b0a090807060504030201
002c4523466020b02660b004262348482d2c452346236120b02661b00426
2348482d2c45234660b0206120b04660b004262348482d2c4523462361b0
206020b02661b02061b004262348482d2c45234660b0406120b06660b004
262348482d2c4523462361b0406020b02661b04061b004262348482d2c01
10203c003c2d2c20452320b0cd442320b8015a51582320b08d44235920b0
ed51582320b04d44235920b09051582320b00d44235921212d2c20204518
684420b001602045b04676688a4560442d2c01b10b0a432343650a2d2c00
b10a0b4323430b2d2c00b0172370b101173e01b0172370b10217453ab102
00080d2d2c45b01a234445b01923442d2c2045b00325456164b050515845
441b2121592d2cb00143632362b0002342b00f2b2d2c2045b0004360442d
2c01b00643b00743650a2d2c2069b04061b0008b20b12cc08a8cb8100062
602b0c642364615c58b00361592d2c45b0112bb0172344b0177ae4182d2c
45b0112bb01723442d2cb01243588745b0112bb0172344b0177ae41b038a
45186920b01723448a8a8720b0a05158b0112bb0172344b0177ae41b21b0
177ae45959182d2c2d2cb0022546608a46b040618c482d2c4b53205c58b0
02855958b00185592d2c20b0032545b019234445b01a23444565234520b0
0325606a20b009234223688a6a606120b01a8ab000527921b21a1a40b9ff
e0001a45208a54582321b03f1b235961441cb114008a5279b31940201945
208a54582321b03f1b235961442d2cb110114323430b2d2cb10e0f432343
0b2d2cb10c0d4323430b2d2cb10c0d432343650b2d2cb10e0f432343650b
2d2cb11011432343650b2d2c4b525845441b2121592d2c0120b003252349
b04060b0206320b000525823b002253823b002256538008a63381b212121
212159012d2c4bb06451584569b00943608a103a1b212121592d2c01b005
251023208af500b0016023edec2d2c01b005251023208af500b0016123ed
ec2d2c01b0062510f500edec2d2c20b001600110203c003c2d2c20b00161
0110203c003c2d2cb02b2bb02a2a2d2c00b00743b006430b2d2c3eb02a2a
2d2c352d2c76b8022323701020b802234520b0005058b00161593a2f182d
2c21210c6423648bb84000622d2c21b08051580c6423648bb82000621bb2
00402f2b59b002602d2c21b0c051580c6423648bb81555621bb200802f2b
59b002602d2c0c6423648bb84000626023212d2cb4000100000015b00826
b00826b00826b008260f10161345683ab001162d2cb4000100000015b008
26b00826b00826b008260f1016134568653ab001162d2c4b53234b515a58
20458a60441b2121592d2c4b545820458a60441b2121592d2c4b53234b51
5a58381b2121592d2c4b5458381b2121592d2cb0134358031b02592d2cb0
134358021b03592d2c4b54b012435c5a58381b2121592d2cb012435c580c
b00425b00425060c6423646164b807085158b00425b00425012046b01060
482046b0106048590a21211b2121592d2cb012435c580cb00425b0042506
0c6423646164b807085158b00425b00425012046b8fff060482046b8fff0
6048590a21211b2121592d2c4b53234b515a58b03a2b1b2121592d2c4b53
234b515a58b03b2b1b2121592d2c4b53234b515ab012435c5a58381b2121
592d2c0c8a034b54b00426024b545a8a8a0ab012435c5a58381b2121592d
2c4b5258b00425b0042549b00425b00425496120b0005458212043b00055
58b00325b00325b8ffc038b8ffc038591bb04054582043b0005458b00225
b8ffc038591b2043b0005458b00325b00325b8ffc038b8ffc0381bb00325
b8ffc03859595959212121212d2c462346608a8a462320468a608a61b8ff
8062232010238ab902c202c28a70456020b0005058b00161b8ffba8b1bb0
468c59b0106068013a2d2cb1020042b123018851b1400188535a58b91000
0020885458b202010243604259b12401885158b920000040885458b20202
02436042b12401885458b2022002436042004b014b5258b2020802436042
591bb940000080885458b202040243604259b94000008063b80100885458
b202080243604259b94000010063b80200885458b202100243604259b940
00020063b80400885458b202400243604259595959592d2cb0024354584b
53234b515a58381b2121591b21212121592d000000010000000533332727
174a5f0f3cf5081b080000000000a2e3272a00000000cf756123faaffd67
1000080c00000009000100010000000000010000073efe4e00431000faaf
fa7a1000000100000000000000000000000000000d590600010000000000
0239000002390000023900b002d7005e0473001504730049071d00770556
00580187005a02aa007c02aa007c031d004004ac0072023900aa02aa0041
023900ba0239000004730055047300df0473003c047300560473001a0473
00550473004d047300610473005304730055023900b9023900aa04ac0070
04ac007204ac00700473005a081f006f0556fffd0556009605c7006605c7
009e055600a204e300a80639006d05c700a4023900bf0400003705560096
0473009606aa009805c7009c063900630556009e0639005805c700a10556
005c04e3003005c700a105560009078d0019055600090556000604e30029
0239008b023900000239002703c100360473ffe102aa00590473004a0473
008604000050047300460473004b02390013047300420473008701c70088
01c7ffa20400008801c7008306aa00870473008704730044047300870473
004802aa00850400003f02390024047300830400001a05c700060400000f
040000210400002802ac0039021400bc02ac002f04ac00570556fffd0556
fffd05c70068055600a205c7009c0639006305c700a10473004a0473004a
0473004a0473004a0473004a0473004a040000500473004b0473004b0473
004b0473004b023900bd023900230239ffe5023900090473008704730044
047300440473004404730044047300440473008304730083047300830473
008304730049033300800473006b0473001b0473005102cd006d044c0001
04e3009905e5000305e50003080000e102aa00de02aa003d0464004e0800
00010639005305b4009a0464004e0464004d0464004d0473fffd049c00a0
03f4003805b4007a069600a1046400000231000002f6002f02ec002d0625
007f071d004404e3008104e3009e02aa00e804ac0072046400540473002e
0464003304e5001a047300860473008c080000ef0556fffd0556fffd0639
006308000081078d00520473fffc0800000002aa005302aa004701c70080
01c7006c0464004e03f4002f04000021055600060156fe390473ffe402aa
005c02aa005c040000170400001704730049023900b901c7006c02aa0047
080000250556fffd055600a20556fffd055600a2055600a20239008d0239
ffe0023900040239001506390063063900630639006305c700a105c700a1
05c700a1023900c602aa001902aa000602aa001d02aa002e02aa00e502aa
00a202aa006b02aa003a02aa004b02aa00280473000001c700030556005c
0400003f04e3002904000028021400bc05c7fffd04730049055600060400
00210556009e0473008704ac007204ac00a102aa006b02aa001902aa0021
06ac006b06ac006b06ac0021047300000639006d04730042023900b10556
005c0400003f05c700660400005005c700660400005004730046046bffe1
02aa00ee0556fffd0473004a0556fffd0473004a05c7009e04eb004705c7
fffd055600a20473004b055600a20473004b0473009601c7004204730096
025500880473009a02ac008305c7009c0473008705c7009c047300870639
00630473004405c700a102aa008505c700a102aa003c0556005c0400003f
04e300300239002404e300300300002305c700a10473008305c700a10473
008304e300290400002804e3002904000028046800a40639006006620055
04a00048047400480391006204f000440329002e05300048046bffe10400
00b002eb005208c000330800004f040000990800004f040000990800004f
040000980400009807d5016a05c0009e04ab007204d5009d04ac007104d5
022204d5010505abffe9050001c905ab027e05abffe905ab027e05abffe9
05ab027e05abffe905abffe905abffe905abffe905abffe905ab01c005ab
027e05ab01c005ab01c005abffe905abffe905abffe905ab027e05ab01c0
05ab01c005abffe905abffe905abffe905ab027e05ab01c005ab01c005ab
ffe905abffe905abffe905abffe905abffe905abffe905abffe905abffe9
05abffe905abffe905abffe905abffe905abffe905abffe905abffe905ab
ffe905ab02d605ab006605abffea05d5ffff04d500920800000007eb0130
07eb012007eb013007eb012004d500b204d5008004d5002a082b0198086b
01b807550010060000f40600006f0440003a0540003704c0003f04150040
040000250600005505e100bf038d008904d5ffd90180008002d500860715
00610296000f04d5009202d6008302d6008304d500b202d600700556fffd
0473004a05c700660400005005c7006604000050055600a20473004b0556
00a20473004b055600a20473004b0639006d047300420639006d04730042
0639006d0473004205c700a40473008705c7001f047300060239ffce0239
ffce0239ffe40239ffe40239fff60239fff50239004b01c7001904000037
01c7ffa20556009604000088040000860473009601c7fffa05c7009c0473
008705c900a50473008b0639006304730044063900630473004405c700a1
02aa006b0556005c0400003f04e300300239000c05c700a10473008305c7
00a10473008305c700a10473008305c700a104730083078d001905c70006
055600060400002101c700890556fffd0473004a08000001071d00440639
005304e30081023900b9078d001905c70006078d001905c70006078d0019
05c70006055600060400002101c7008a02aaffe10473001b04cd005a06ac
006b06ac002206ac002206ac004a02aa00e202aa006b02aa00de02aaffea
0557ffff0646ffa706b4ffa80312ffa80632ffa706d8ffa70605ffa701c7
ff780556fffd055600960558fffe055600a204e3002905c700a4023900bf
055600960558000b06aa009805c7009c0533006d0639006305c700a40556
009e04f2009404e30030055600060556000906af007f05fb006102390004
0556000604a00048039100620473008b01c7006b04600088049a008c0400
0019038700480473008b0473005c01c700890400008604000018049c00a0
0400001a0395005c04730044048d008303db0056046000880433001105b4
007a063f005701c7ffc9046000880473004804600088063f0057055700a2
06eb0032045500a105c000640556005c023900bf02390004040000370875
000d081500a406d5003104a900a10515000a05c000a00556fffd054000a7
05560096045500a1056b0000055600a20763000704d5004e05c000a105c0
00a104a900a10540001206aa009805c700a40639006305c000a00556009e
05c7006604e300300515000a061500520556000905eb009f055500570755
00a1078000a106550000071500a8054000a505c00055081500a405c7001a
0473004a0495005b0440008802eb008804ab00000473004b055afffb03ab
003204780087047800870380008604ab00180580008c046b008804730044
04550088047300870400005003aa0026040000210695004b0400000f0495
008a042b0045066b008d0695008d0500002805c0008b042b008404150030
060000890455001f0473004b0473000002eb00890415004b0400003f01c7
00880239000901c7ffa20740001306800083047300000380008604000021
046b008803e900a1034a008808000041089500a00585002d000001010000
001e0000003100000031000001010000007e0000007e0000008c0000008c
000001010000001000000101000001210310007d0000008c023300d20000
030b0000ff04023900b90481006904560032033100190411002d04d10096
01f9009b030f005f04ca009b04b8008c01f9009b0413002803b0005003b4
003c04ca009b04cf005001f9009b02d2003c0498005a043c00190488006e
045f007303b1001903d4000a0466009604130028058e00640524002803f2
009b03f2009b03f2009b01e3005a0356005a0686009b01f9ffac04130028
0413002803b4ff5703b4ff570448002d058e0064058e0064058e0064058e
006404810069048100690481006904560032033100190411002d04d10096
024b0000034a000004b8008c024b00000413002803b0005003b4003c04cf
005002d2003c0498005a0488006e045f007303d4000a0466009604130028
058e00640524002801f9009b0456003203b00050045f0073049b003c0000
ffdc0000ff250000ffdc0000fe51028d00ab028d00a002da0043034d0079
01a8ffba0000004600000046000000460000004600000048000000460000
0046000000460435017c0435012e043500b7043500810435012c043500be
043500af043500810435009a043500db04350085028d00c1043500b30600
01000600010002420036060001000435009e04350098043500cb06000100
060001000600010006000100060001000000004606000100060001000600
01000600010006000100060001000600010006000100051bffba06000100
060001000600010005b5003a05b5003a01f4ffba01f4ffba060001000600
010006000100060001000481003604350036043dffba043dffba03e9004a
03e9004a067f0014077600140327ffba041effba067f0014077600140327
ffba041effba051b003204b500240300fff7060001000600010006000100
060001000600010006000100060001000600010006000100060001000600
010006000100060001000600010006000100000000300000004600000046
000000400000004606000100060001000000ffdc0000fe510000ff160000
ff160000ff160000ff160000ff160000ff160000ff160000ff160000ff16
0000ffdc0000ff160000ffdc0000ff200000ffdc0473004a080000000600
010006000100060001000600010006000100060001000600010006000100
060001000600010006000100060001000600010006000100060001000600
010006000100060001000600010006000100060001000600010006000100
0600010006000100060001000600010006000100028d007f028d005d0600
010004ee0015034d007901a8000e01d6ffdc01a8005601d6001003750032
0375003201a8002d01d60013051b003204b5002401f4ffba01f4ffba01a8
009301d6001305b5003a05b5003a01f4ffba01f4ffba024200000300fff7
05b5003a05b5003a01f4ffba01f4ffba05b5003a05b5003a01f4ffba01f4
ffba0481003604350036043dffba043dffba0481003604350036043dffba
043dffba0481003604350036043dffba043dffba02b3005f02b3005f02b3
005f02b3005f03e9004a03e9004a03e9004a03e9004a0692003e0692003e
043fffba043fffba0692003e0692003e043fffba043fffba08c9003e08c9
003e06c5ffba06c5ffba08c9003e08c9003e06c5ffba06c5ffba04a7ffba
04a7ffba04a7ffba04a7ffba04a7ffba04a7ffba04a7ffba04a7ffba045a
002a039a00360435ffba0327ffba045a002a039a00360435ffba0327ffba
064f0027064f00270224ffba021affba04a7004604a700460224ffba021a
ffba04cf002d04cf002d0327ffba0327ffba040d0047040d004701a8ffba
01a8ffba02b4002302b400230327ffba0327ffba043500450435004501f4
ffba01f4ffba024200360300fff7039affba0327ffba0375003203750032
051b003204b50024051b003204b5002401f4ffba01f4ffba045a004004ce
0049045a002604ce0039045a005304ce004a045a005304ce004a06000100
060001000000004600000046060001000600010006000100000000460000
004606000100060001000000004800000046060001000600010006000100
000000460000004600000046000000460000004000000030060001000000
004600000046060001000600010006000100060001000600010006000100
060001000600010006000100060001000600010006000100060001000600
010006000100060001000600010006000100060001000600010006000100
060001000600010006000100060001000600010006000100060001000600
010006000100060001000600010006000100060001000600010006000100
060001000600010006000100060001000600010006000100060001000600
010006000100060001000600010006000100060001000600010006000100
060001000600010006000100028d00ca028d00c7028d00c6060001000600
010006000100060001000600010006000100060001000600010006000100
060001000600010006000100060001000600010006000100060001000600
010006000100060001000600010006000100060001000600010006000100
0100ffba0800ffba1000ffba06dc0063053f004406d500a1055b00830000
fddc0000fc2f0000fca60000fe540000fcd70000fd730000fe290000fe0d
0000fd110000fc670000fd9d0000fbf50000fc720000fed50000fed50000
ff02041b00a006ac006b06ac00190000feb60000fd730000fe080000fca6
0000fe530000fd110000fbc80000faf40000faaf0000fc720000fbaa0000
fb6a0000fcf10000fc7d0000fbdd0000fcc10000fb980000fdea0000fe84
0000fdc20000fcf10000fd5f0000fe760000febc0000fceb0000fd6c0000
fd580000fc900000fd150000fc2c0000fc130000fc120000fb960000fb96
01c700880556fffd0473004a0556fffd0473004a0556fffd0473004a0556
fffd0473004a0556fffd0473004a0556fffd0473004a0556fffd0473004a
0556fffd0473004a0556fffd0473004a0556fffd0473004a0556fffd0473
004a0556fffd0473004a055600a20473004b055600a20473004b055600a2
0473004b055600a20473004b055600a20473004b055600a20473004b0556
00a20473004b055600a20473004b0239006301c7001f023900ba01c7007c
063900630473004406390063047300440639006304730044063900630473
004406390063047300440639006304730044063900630473004406dc0063
053f004406dc0063053f004406dc0063053f004406dc0063053f004406dc
0063053f004405c700a10473008305c700a10473008306d500a1055b0083
06d500a1055b008306d500a1055b008306d500a1055b008306d500a1055b
00830556000604000021055600060400002105560006040000210556fffd
0473004a0239ffe201c7ffb0063900630473004405c700a10473008305c7
00a10473008305c700a10473008305c700a10473008305c700a104730083
0000fefe0000fefe0000fefe0000fefe0455fffd02eb000c07630007055a
fffb04a900a10380008604a900a10380008605c700a4046b00880473fffd
040000140473fffd04000014055600090400000f05550057042b00450555
00a1047300870605006304730055063900600473004405b5003a01f4ffba
0224ffba021affba04a7004601f4009e01f4001001f4001b01f4001001f4
006b01f4fff90227ffce0000000f0000fff502aa00a402aa00a40000000e
00000056000000560000ffcf01a8000f01d6ffbf01a8fff501d6ffcd01a8
001d01d6fff501a8009301d6001303750032037500320375003203750032
051b003204b5002405b5003a05b5003a01f4ffba01f4ffba05b5003a05b5
003a01f4ffba01f4ffba05b5003a05b5003a01f4ffba01f4ffba05b5003a
05b5003a01f4ffba01f4ffba05b5003a05b5003a01f4ffba01f4ffba05b5
003a05b5003a01f4ffba01f4ffba05b5003a05b5003a01f4ffba01f4ffba
0481003604350036043dffba043dffba0481003604350036043dffba043d
ffba0481003604350036043dffba043dffba0481003604350036043dffba
043dffba0481003604350036043dffba043dffba0481003604350036043d
ffba043dffba02b3003202b3003202b3005f02b3005f02b3005f02b3005f
02b3003202b3003202b3005f02b3005f02b3005f02b3005f02b3005f02b3
005f02b3003802b3003802b3004902b3004903e9004a03e9004a03e9004a
03e9004a03e9004a03e9004a03e9004a03e9004a03e9004a03e9004a03e9
004a03e9004a03e9004a03e9004a03e9004a03e9004a0692003e0692003e
043fffba043fffba0692003e0692003e043fffba043fffba0692003e0692
003e043fffba043fffba08c9003e08c9003e06c5ffba06c5ffba08c9003e
08c9003e06c5ffba06c5ffba04a7ffba04a7ffba045a002a039a00360435
ffba0327ffba064f0027064f0027064f00270224ffba021affba064f0027
064f00270224ffba021affba064f0027064f00270224ffba021affba064f
0027064f00270224ffba021affba064f0027064f00270224ffba021affba
04a7004604a7004604a7004604a70046093e0032093e00320740ffba0740
ffba067f0014077600140327ffba041effba04cf002d04cf002d0327ffba
0327ffba04cf002d04cf002d0327ffba0327ffba04cf002d04cf002d0327
ffba0327ffba067f0014077600140327ffba041effba067f001407760014
0327ffba041effba067f0014077600140327ffba041effba067f00140776
00140327ffba041effba067f0014077600140327ffba041effba040d0047
040d004701a8ffba01a8ffba040d0047040d004701a8ffba01a8ffba040d
0047040d004701a8ffba01a8ffba040d0047040d004701a8ffba01a8ffba
043500450435004501f4ffba01f4ffba0435004504350045043500450435
0045043500450435004501f4ffba01f4ffba043500450435004504810036
04350036043dffba043dffba024200360300fff7031a001a031a001a031a
001a03750032037500320375003203750032037500320375003203750032
037500320375003203750032037500320375003203750032037500320375
003203750032051bffba04b5ffba051b003204b5002401f4ffba01f4ffba
0375003203750032051b003204b5002401f4ffba01f4ffba051b003204b5
0024067f0045067f0045067f0045067f004501a800280000fe290000fea2
0000ff300000ff1d0000ff120000ff920000fe7e08fc003208ad00320000
ffb50000ffb60000feed0000ff640000fe7e0000ff9f018d000002f6fffd
0000fe820000ff1004cd00320000ff580000ff580000ff640692003e0692
003e043fffba043fffba08c9003e08c9003e06c5ffba06c5ffba045a002a
039a00360435ffba0327ffba034d007902b400230242003601f4ffba0290
ffba01f4002f01f4003b01f4001201f400b101f4006d067f001407760014
01f9009b0000fed902bc000003f2009b045afff504cefff5045a005304ce
004a045a005304ce004a045a005304ce004a045a005304ce004a045a0053
04ce004a045a005304ce004a04350071043500ad045a000f04ce000f0473
001406110014054000a7047300860540000a0473000a05c7005105c70066
0400005005c7fffd067a00140540004a04730046047400480556006e04d5
005304e3ffc40639006d04fe000f070c008701c700830239001f05560096
0400008801c7001504000018072000a405c7ffb80473008b0639006006f2
00630557004406090014047300860556009e0556006b0400004f04f20094
030b00440239002404e300140239002404e3003005fb006105c700a1062e
00100400002104e300290400002804e3002904e30031045c0044045c003f
0473003c0473005503ab003203e5002404730087021400bc034e00bc04ac
0072023900b00aaa009e09c7009e08640046087f009606aa0096039c0083
09c7009c078e009c062b0087047300550556fffd0473004a0000fefe0556
fffd0473004a08000001071d00440639006d0473001a0639006d04730042
05560096040000880639006304730044063900630473004404e30029045c
004c01c7ffa20aaa009e09c7009e086400460639006d04730042084600a4
04f2009e05c7009c047300870556fffd0473004a0556fffd0473004a0556
00a20473004b055600a20473004b0239ff8a0239ff64023900040239fff6
0639006304730044063900630473004405c700a102aaffcc05c700a102aa
006805c700a10473007605c700a1047300830556005c0400003f04e30030
02390024045c0051037e001305c700a40473008705a600a404d6005e0486
005e04e30029040000280556fffd0473004a055600a20473004b06390063
047300440000fefd06390063047300440639006304730044063900630473
004405560006040000210473005704730048047300860473008604000013
0400005004730046047300460473005505e9005503ab004903ab0032050d
0032040f00440239ffb90473004204730042047800500402001904ef0019
0473008b047300870473008701c7001901c7005702d90044029e0000026e
001401c700830493008306aa008406aa008406aa00870473ffa60473008b
046c00870473004406530044063f00570466004402aaffe402aaffe402aa
ffe402aa008502aa008502aa008502aaffe40455008a0455008a0400003f
01c7ffa20214ffb901c7ff7202cb00000239000f0239002404730019048c
0054046000880400001a05c7000604000018042800190400002804540028
045c004c045c007904000024040000500400002404000050063900630440
0088040f004904780050046b0088032e000004000008033b008804730048
040000240400005007b7004607400046080b004605b30024036f002405c0
0024061c0013054a0083050f008303e2001e043800630311006403110064
0146ffce01eb006401eb000001eb000002ea006403d90000029100000187
005a02d7005e01c7008001c7006c01c7008a02aa00fb02aa00fb02ca0032
02ca003204ac007004ac007004ac006504ac006502aa012102aa00de02aa
005902aa012102aa001d02aa005902aa00de023900b6023900b602aa00fb
02aa00fb02aa00a602aa00a602aa00a602aa001d02aaffe202aafffb0294
00000142006402b8003202a0000002ca0032031000960310009603100096
031000960310009602aa006202aa006202aa002802aa001d02aa00470457
009604570096045700960457009604570043045700430457004304570043
04570043031000430457002f0457002f0457002f0457002f0457002f0310
002f04570025045700250457002504570025045700250310002f0457001a
0457001a0457001a0457001a0457001a0310001a04570042045700420457
004204570042045700420310004204570096045700960457009604570096
0457004204570042045700420457004204570042031000420457002f0457
002f0457002f0457002f0457002f0310002f0457002f0457002f0457002f
0457002f0457002f0310002f045700260457002604570026045700260457
002603100026045700420457004204570042045700420457004203100042
045700960457009604570096045700960457004204570042045700420457
004204570042031000420457002604570026045700260457002604570026
031000260457002304570023045700230457002304570023031000230457
002f0457002f0457002f0457002f0457002f0310002f0457004b0457004b
0457004b0457004b0457004b0310004b0457009604570096045700960457
00960457004204570042045700420457004204570042031000420457001a
0457001a0457001a0457001a0457001a0310001a04570024045700240457
00240457002404570024031000240457002f0457002f0457002f0457002f
0457002f0310002f0457004e0457004e0457004e0457004e0457004e0310
004e045700960457009604570096045700960000fec10000fec60000fdac
0000fed80000ff920000fee90000ff4c0000fea00000fec40000ffce0000
ff660000fea00000fed80000fed80000ff970000ff980000ff990000fff4
0000ff420000ff420000ff440000ff5f0000fe870000ffec0000ffa60000
ff510000ff510000ff510000fec90000ff1c000000000000fee90000ff4c
0000ff930000ff2a0000ff560000ffce0000fe870000febb0000fec40000
fec40000fed80000fed80000feb30000fec90000fdad0000fec80000feb3
0000fec90000fdad0000fe160000fee60000ffa60000fe870000ff440000
feba0000ff230000ff9a0000fdac0000fe88000000000000feb00000ff98
0000fe930000ffa60000fe870000fe1c0000ff660000ff440000feb00000
feb00000feb00000ff030000ff520000fd1f0000ff530000ff530000ff53
0000feb50000feb50000ffc30000feae0000fedc0000fec70000fec80000
fedc0000fe1e0000ff420000ff510000feb70000feb002aa00de02aa0059
02aa00fa049a007004600000062e001407aa0000062e0014047b004c063f
005704cf0044063900630473004405c700700400005004e300a8033b0088
04ff0000043c0032060d000a049d0042072000a406aa0084056500630473
008b056400a40400000a0556006b0556006b04e0000504c5001905e5005f
046e004403b600140347002804cf00440495005b0400005001c7ffa20639
00600389004d03890050055600a205c000a10473004b047800870ab4006d
04fe00100639001404e70014079900bf05b500880558000104000006072e
00bf0590008806a10078057b007a086d00bf06f0008804d5006603ab001f
065f0039058200480639006004730044066d0009050c001a066d0009050c
001a08980063072c004406aa002004e6001c0987006d06d000500000fe37
0ab4006d04fe001005c7006604000050040700140000fea60000febc0000
ff980000ff980000fc2b0000fc4c05c000a10478008705400004042b0014
0556009e04730087055d00a40464008804d5004e03ab003204a900040380
000005ef002904490028070900a4052f0088091800a006f600880606003e
042b002305c700660400005004e3003003aa002607670031058700260555
0057042b004506e4000a0554000a06e4000a0554000a023900bf07630007
055afffb055700a1046800860540001204ab001805c700a4046b008805c7
00a4046b008805550057042b004506aa00980580008c02aa002e0556fffd
0473004a0556fffd0473004a08000001071d0044055600a20473004b0605
00630473005507630007055afffb04d5004e03ab003204d5004e045c004c
05c000a10478008705c000a1047800870639006304730044063900600473
004405c0004a0415002b0515000a040000210515000a040000210515000a
0400002105550057042b0045071500a805c0008b0540004a0473004607bf
004a0703004607a6006606860053054d00660413005307c3001207470018
084600a4070700880639006d0478005005f90030055300260000ff430000
fec90000ff770000ffb00000ff470000ff560000ff740000fed70000feac
000000000000ff520000ff56000000000000feac0000fd9a000000000000
ff6a0000ff7c0000ff690000ff560000feac0000ff7f0000ff560000fdef
0000ff430000ff690000ff7c000000000000fdae0000ff8c000001020000
fefe0000fefe0000fedf0000fedf0000ff580000ff200000fefe0556fffd
0473004a05560096047300860556009604730086055600960473008605c7
00660400005005c7009e0473004605c7009e0473004605c7009e04730046
05c7009e0473004605c7009e04730046055600a20473004b055600a20473
004b055600a20473004b055600a20473004b055600a20473004b04e300a8
023900130639006d0473004205c700a40473008705c700a40473008705c7
00a40473008705c700930473006805c700a4047300870239ffdf01c7ff92
023900200239000605560096040000880556009604000088055600960400
00880473009601c7007e0473009601c7ffb90473009601c7ffa504730096
01c7ffa306aa009806aa008706aa009806aa008706aa009806aa008705c7
009c0473008705c7009c0473008705c7009c0473008705c7009c04730087
063900630473004406390063047300440639006304730044063900630473
00440556009e047300870556009e0473008705c700a102aa008505c700a1
02aa008505c700a102aa005e05c700a102aa00260556005c0400003f0556
005c0400003f0556005c0400003f0556005c0400003f0556005c0400003f
04e300300239002404e300300239002404e300300239ffff04e300300239
000e05c700a10473008305c700a10473008305c700a10473008305c700a1
0473008305c700a104730083055600090400001a055600090400001a078d
001905c70006078d001905c70006055600090400000f055600090400000f
055600060400002104e300290400002804e300290400002804e300290400
0028047300870239000305c70006040000210473004a01c7008904a00048
04a0004804a0004804a0004804a0004804a0004804a0004804a000480556
fffd0556fffd068200130682001306820013068200130682005606820056
039100620391006203910062039100620391006203910062061e0000061e
0000076c0000076c0000076c0000076c00000473008b0473008b0473008b
0473008b0473008b0473008b0473008b0473008b068f0000068f0000081f
0000081f0000081f0000081f0000081ffff3081ffff301c7008101c70081
01c7ff9b01c7ff9b01c7ffeb01c7ffeb01c7ffa201c7ffa2030100000301
0000049100000491000004910000049100000491fff30491fff304730044
0473004404730044047300440473004404730044069d0000069d0000082d
0000082d000007c9000007c9000004600088046000880460008804600088
046000880460008804600088046000880682000007ae00000812000007ae
0006063f0057063f0057063f0057063f0057063f0057063f0057063f0057
063f0057065f0000065f000007ef000007ef0000078b0000078b0000078b
ffff078bffff04a0004804a0004803910062039100620473008b0473008b
01c7ffe601c7006804730044047300440460008804600088063f0057063f
005704a0004804a0004804a0004804a0004804a0004804a0004804a00048
04a000480556fffd0556fffd068200130682001306820013068200130682
0056068200560473008b0473008b0473008b0473008b0473008b0473008b
0473008b0473008b068f0000068f0000081f0000081f0000081f0000081f
0000081ffff3081ffff3063f0057063f0057063f0057063f0057063f0057
063f0057063f0057063f0057065f0000065f000007ef000007ef0000078b
0000078b0000078bffff078bffff04a0004804a0004804a0004804a00048
04a0004804a0004804a000480556fffd0556fffd0556fffd0556fffd0556
fffd02aa00e502aa00fd02aa00e502aa000602aa00060473008b0473008b
0473008b0473008b0473008b068200000682000006f3000006f3000005c7
00a402aa001302aa001302aa000601c7ffbb01c7ffab01c7ffca01c7ffca
01c7ff9301c7ff930239001a0239fff5036500000365000002aa001302aa
001302aa000604600088046000880460008804600088048d0083048d0083
0460008804600088055600060556000606e6000007180000061e000002aa
ffea02aaffea02aa0059063f0057063f0057063f0057063f0057063f0057
07650000069d000007270000065f000005fb006102aa00de02aa00e50473
000d05c7006605c7006606aa008705c70024095000a1078d00190556001f
04e30030080000290400003004c100660000ff530000ff530000ff530000
ff5301c7001901c7ffa2042b0005055600110574004602cbffa3057a0087
02f0ffc8057f000a057f000a02aa008402aa008402aa00c902aa00c902aa
00a002aa005902aaffaf02aa003a02aa0006023900b902aa00a902aa00a9
02aa00a902aa00a9032e001e032e001e02aa003a0000ff730000ffa50000
fed80000ff230000ff720000ff720000fee70000ffa50000ff530000ff53
0000ff530556009e0473008703f8001905fb0019071d0044044000190400
0050046900870469001903eb008703ab003201c700880361004104000088
033600100580008c04780087047300440400001304de004404de004404de
000d078d005003a800440473004404730044042b00840455001f0455001f
03aa00260460008804c6004405de004404c600440400001a05c700060400
002803ab0032036b003f04db001f02eb00880400001a04550088042b0084
05b4007a04ab001803a00000054f0000035100320351ffd1039800320348
00320348003203f80032036e0032015600690284002d0366003202d00032
0415003203710032036f003204180032030f003203590032039c00320376
0031036f003204fb000002fa003202fa00320304003204cc003203050064
0305003202f9003202f90032028c0032028c0032030400320142006402b6
006404950064030f00640305003202d50032030500320305003203060064
01c20032030f006403420032049500640292000003200000031500640292
0000030600320385003202bf00000142006401eb0064030f006402920000
0315006402920000030900320385003202bf000005ed00460a6600460613
00460689ffba0541ffba01e9003c045a00110000ff0d0000ff350000fece
0000feb70000fec90000ffcf0000ff4f0000ff9e0000feca02b3005f02b3
005f03e9004a03e9004a039affba0327ffba039affba0327ffba05ad0069
053d002d05fd009604dc005004e0003c05f6009b053f00280650002804ac
00720000fe3b0000fe660000fe660473fffc02aa005302d5ffce01a8ffba
01a8ffba01a8ffba01a8ffba0658001509c5004704000000080000000400
00000800000002ab000002000000015500000473000002390000019a0000
00ab00000000000005e5000305c7006606aa00980580008c074400830718
0046071800480556fffd05c70066040000140473000a04e300300400004f
0400002804a5001d000001020000ff420000febf0000ff3a0000ff53048d
000a05c7005105c7006605c70051045500a102eb00880000ff430000ff04
0000ffac02d200960000ff37021affba0250001e0000ff3a0000ff5b0000
ff5f0000ff7e0000ff940000ff4a0000fe9c05b5003a05b5003a01f4ff96
01f4ff9605b5003a05b5003a01f4ffba01f4ffba05b5003a05b5003a01f4
ffba01f4ffba05b5003a05b5003a01f4ffba01f4ffba05b5003a05b5003a
01f4ffba01f4ffba05b5003a05b5003a01f4ffba01f4ffba05b5003a05b5
003a01f4ffba01f4ffba0481003604350036043dffba043dffba04810036
04350036043dffba043dffba02b3003202b3003202b3005f02b3005f03e9
004a03e9004a0692003e0692003e043fffba043fffba045a002a039a0036
0435ffba0327ffba045a002a039a00360435ffba0327ffba045a002a039a
00360435ffba0327ffba064f0027064f00270224ffba021affba064f0027
064f00270224ffba021affba067f0014077600140327ffba041effba067f
0014077600140327ffba041effba067f0014077600140327ffba041effba
02b4002302b400230327ffba0327ffba02b4002302b400230327ffba0327
ffba043500450435004501f4ffba01f4ffba043500450435004501f4ffba
01f4ffba043500450435004501f4ffba01f4ffba040d0047040d004701a8
ffba01a8ffba03e9004a03e9004a03e9004a03e9004a0692003e0692003e
043fffba043fffba0473ff93047300460239ffbf06aaffd50473ffb70473
ff9102aaffa402aaffa40400ffff0239ffb90400002804730089030b0064
047400480649002401c7001901c700190473001e0460001e048c000a0473
0086047300460239001305b400420400008801c7fffc06aa00870473008b
0473008702aafffb0400003f0318ffa20400001a0400000f040000280473
004a04730048047300460473004b03ab004903ab00320534005501c70088
0400001301c7ffa204730083045c004c0304006402d5003202c9003302fc
0032028c003201d5003201d5000003040032031100640142001901420064
0142006401420019022a0000014200640142000902330064049300640493
0064030fffc9030f0064030e0064030500320300003202b800320142ffca
01c20032030f001d031a00320306006402d400640292000002de003202de
003202de003202f4003202ea00320000febc0000febc0000ff730000fea9
023900b902fa003202f900320305003202a0000002f900320639006d0556
fffd0473000f05c7006602aa004104a0004804a0004804a0004804a00048
04a0004804a0004804a0004804a0004801c7ff9b01c7ffab01c7ff9b01c7
ffab01c7ff9b01c7ffbb01c7ff9b01c7ffbb046000880460008804600088
046000880460008804600088046000880460008801c7ffab01c7ffab01c7
ffbb01c7ffbb04600088046000880460008804600088045a005304ce004a
03a000130556001105c700290558000b055600a20473004b0400003301c7
ffa205e600630473004805c7000002aa000f055600060400002104000013
040000500400001301c700830455fffd02eb0001055600090400000f0556
00090400000f04d5005303ab00490540001204ab00180000fec60000fed4
0000fec60000fed40000fe5f0000fe5f0000ff720000ff730000fee7078b
000a03eb004c040000130473000a01c700150473fff40556001105c700a1
047300190239ff8b05c700a404730087055600960400008804e300290400
00280400003b049e00a403670088053000480000ff530000ffbc0000fefe
0000fefe0000fea40000fea401c7008805c900a505c7009c05c900a50000
fecd0000ff480000fec90000fece0000fec50000fed00000fed10000feee
0000fed60000fedc0000fdd90639005804730048078d001905c70006059f
00a40000feb905dc006304c60009084c001906ba0006023900b903800072
0187005a0187005a0400009904000099023900b0023900b0023900b002aa
001904e3003004730050000f001c000000000000002a0000002a0000002a
0000002a000000d60000017e00000320000005a60000074e000009380000
097e000009fe00000aa400000b8400000bec00000c6400000caa00000ce6
00000d5600000f1200000fee00001218000013f2000015520000170c0000
18e20000198e00001c2200001e5600001eb200001f7000001ff200002062
000020e8000021da000023da000025840000271c000028560000299e0000
2a6200002b1800002ca800002dae00002e9200002f7a000031b00000323a
000035640000370e000038420000394800003b3c00003da8000040520000
41000000422400004398000045d6000048e200004a8800004bc800004c32
00004c9c00004d0000004d8800004dbc00004e380000510a000052e80000
549c000056500000580e0000596200005b5200005cf600005dea00005f02
0000619a00006296000064c60000668c0000684e00006a1200006ba80000
6cae000070560000717a0000731800007536000079a000007bc400007e1c
00008004000081020000814e00008250000082f00000833c000083700000
83ac000083ee000084540000849a000084ce000085040000853a0000858a
000085cc0000861e00008656000086a8000086de0000871e000087600000
879e000087e800008828000088560000888e000088de0000891400008954
0000898e000089d200008a1c00008a5800008a8800008acc00008b040000
8b9400008c1a00008e2800008fbc0000916c000091b80000924c00009470
000096c4000098b4000099a000009a2200009a8c00009baa00009d060000
9f4e0000a0b00000a13e0000a1e80000a2ac0000a3f40000a59e0000a68c
0000a7520000a7b60000a8240000a94e0000aa720000ab020000ace40000
af3e0000b2900000b3860000b42c0000b47c0000b5320000b6520000b7f0
0000b88a0000b94e0000ba0e0000ba760000bab20000bb0a0000bb580000
bd700000bfb60000bfee0000c0200000c14a0000c2760000c3240000c3c8
0000c46a0000c53c0000c5900000c5c60000c61e0000c7700000c7e20000
c83c0000c9b40000cb200000cc000000cc320000ccce0000cdf20000d068
0000d0a20000d0e60000d1220000d1840000d1c60000d20c0000d2580000
d28a0000d2de0000d31c0000d34c0000d38a0000d3d00000d4120000d450
0000d4d20000d5400000d6260000d6620000d6e20000d7160000d7b80000
d8400000d8ac0000d90e0000d97a0000da660000db580000db8c0000dbc0
0000dbf00000dc340000dcac0000de260000e0400000e0720000e0ac0000
e1a60000e3340000e36a0000e4ce0000e54a0000e62a0000e7200000e8b0
0000ea1a0000ec080000ed040000ed4a0000ed7e0000edc00000edfa0000
ee4e0000ee960000eee00000ef100000ef400000f1280000f1660000f18e
0000f1be0000f1f20000f2180000f23e0000f2860000f43c0000f5b60000
f5dc0000f6020000f6460000f6760000f6a60000f6fc0000f7da0000f8ec
0000f9300000f9680000f9c20000fa000000fa340000fa640000faa00000
fae00000fb1e0000fb5a0000fb9c0000fbd20000fc0e0000fc4e0000fc74
0000fc980000fce80000fe440000fe9a0000fece0000ff1c0000ff680000
ffaa0000ffe20001001800010060000101020001029e00010466000105e8
000107da0001092c00010ab000010b9200010d2c00010d9600010dbe0001
0e5c000110de0001111e0001115e0001119e000111dc0001123a00011298
000113060001132600011410000114b0000114e6000115340001157e0001
15c8000115e40001160000011620000116400001166000011680000116a6
000116cc000116f200011718000117480001177000011798000117c40001
17f0000118240001184e0001187a000118b0000118da000119060001193c
0001196600011990000119c4000119f400011a2800011a6c00011a9c0001
1ad000011b1200011b4600011b7800011bba00011bee00011c1e00011c60
00011ca400011cea00011d4600011d6200011d7e00011d9a00011db60001
1dd200011f40000121ec0001245c0001247800012492000124ae000124ca
000124e6000125020001255e0001259800012602000126cc0001276c0001
2842000128c20001294a000129ba00012a5000012aae00012af400012b52
00012bb400012c6c00012d2a00012d5600012db200012df600012f620001
3056000130800001309c000130c8000131000001314c0001318c000131c0
000131f0000132200001325000013294000132c4000132f4000133340001
336400013394000133c400013404000134340001346400013494000134ba
000136be000136ee0001371e0001386e00013a2400013a5400013a820001
3ab200013ae000013b1000013b3e00013b6200013b8600013bb600013d26
00013d5e00013d8e00013f2000013f4e00013f7c00013faa00013fd20001
4130000142c800014300000143400001437c000143ac000143da000143f6
000144260001445600014546000146ae000146de00014718000147580001
4788000147b8000147fa000148200001484600014886000148c6000148f6
0001493600014a2000014aa000014b8400014bb400014be400014c140001
4c4400014c8000014cb200014ce400014d1400014d4400014d8a00014dbc
00014dec00014e2200014e9400014ec80001509600015198000153280001
5558000157a80001593a0001599e00015a2800015a3800015ac600015cc4
00015df000015f5c0001604c000161d0000163ea00016616000167080001
671800016728000168400001685000016860000168700001688000016890
000169ae000169be000169ce00016a4200016a5200016b2200016b320001
6c4400016c5400016c6400016c7400016dd200016fb000016ff200017028
0001705e0001708e000170be000171120001713a000172c40001740c0001
7560000176c80001784c000178b000017a4200017b5e00017b6e00017b7e
00017d0400017d1400017e7a00017fd40001810800018266000183d40001
859a000185da00018612000186480001866e0001869e000186c40001883a
0001886a000189a0000189b0000189c000018a0200018a1200018ba60001
8d5200018edc00018f0400018f3400019090000190a0000191d8000191e8
00019282000193e2000193f200019658000197e20001994a0001997a0001
9af000019c2200019c3200019c4200019c5200019d2c00019d3c00019d4c
00019d5c00019e5400019fce00019fde0001a1060001a23a0001a38c0001
a5200001a63e0001a7ca0001a8dc0001a9120001ab480001abe80001abf8
0001ad8e0001af300001afb40001b1360001b1460001b3ae0001b52e0001
b6ae0001b6de0001b87e0001ba040001bbc80001bcf40001bd040001be34
0001be440001be540001bf140001bf240001c10a0001c11a0001c2500001
c35e0001c50a0001c6c00001c8020001c9720001caba0001cb0c0001ccee
0001ce6a0001cea80001d04e0001d0720001d1b20001d1c20001d1d20001
d20a0001d21a0001d3a60001d50e0001d6820001d6a60001d6d60001d844
0001d8f60001d9b40001d9e20001db980001dc900001dd1e0001de440001
def20001dfc60001e0100001e0880001e1480001e1700001e1b40001e20a
0001e2e60001e3300001e3640001e38c0001e3b40001e3e80001e42c0001
e4700001e4ae0001e5ec0001e6a40001e7c40001e83a0001e9080001e95a
0001e9ec0001ea9c0001eb900001ebe40001ec7a0001ed380001ee220001
eed40001eff40001f0460001f0f00001f2260001f2fe0001f3e40001f4ea
0001f5d00001f6b20001f7a60001f8440001f94a0001fa440001fabc0001
fb340001fbaa0001fbe00001fc3c0001fd040001fd900001fdc80001fe0e
0001fe3e0001fea80001ff680001ff9c0001ffcc00020000000200300002
0060000200900002023000020268000202a8000202e000020318000203b4
000204ae000204de00020582000205b0000205f000020640000206700002
06bc00020854000209ba00020b1a00020b6000020bb400020bec00020d5e
00020d9400020e2600020e6400020e9200020ed000021000000210280002
1164000211f40002129e00021320000213dc000214f40002160200021636
000216bc000218180002189a000218e4000219ee00021a3600021b3a0002
1bb600021c0e00021c9200021d7c00021e9200021f8e0002203800022128
000221fa000222e4000223cc0002247c000224fe0002275c000227860002
27b00002286800022892000229d400022ada00022bc400022bee00022c18
00022c4200022c6c00022c9600022e1600022e4000022e6a00022e940002
2ebe00022ee800022f1200022f3c00022f6600022f9a00022fc400022fee
0002301800023192000231a2000232bc000232cc000232f6000233200002
334a000233740002351e0002373a0002386800023878000239f400023a04
00023b4a00023d1600023e1c00023f9c0002413c00024360000244ba0002
469c000247e00002490e000249fc00024a2600024a5000024a7a00024aa4
00024ace00024af800024b2200024b4c00024b7600024ba000024bca0002
4bf400024c1e00024c4800024c7200024eae0002502a0002516e00025356
0002549e000254c8000254f20002552200025552000255a2000255f20002
5632000256a4000256f800025756000257ac000257e2000258240002586a
000258b4000258e40002591c0002594c00025a8400025dca00025df40002
5e1e00025e4800025e7200025e9c00025ec600025ef000025f1a00025f44
00025f6e00025f9800025fc200025fec00026016000260400002606a0002
6094000260be000260e8000261120002613c0002616600026190000261ba
000261e40002620e00026238000262620002630000026316000263400002
6620000266300002674a0002686c000269aa00026aec00026c9200026ca2
00026de400026f3400027124000272f80002741000027420000274a20002
75300002763000027640000276e0000276f0000278060002795800027a88
00027a9800027b6600027b7600027cec00027cfc00027e1000027e200002
7f54000280ea000281a6000281b6000282b40002840e0002849a000284aa
000285d4000287600002881c0002882c000288c8000288d8000289a60002
89b600028a8e00028a9e00028ba600028bb600028d7c00028d8c00028ee4
00028ef40002915e0002916e0002936800029378000294e2000294f20002
95e2000295f20002978a0002979a000298b8000298c800029a0800029a18
00029a2800029a3800029bb000029bc000029bd000029be000029d320002
9e8000029f4e0002a0320002a1b20002a3340002a4340002a5480002a68c
0002a69c0002a78a0002a8640002aa000002aa100002ab2e0002ac340002
ae320002ae420002ae520002ae620002afac0002afbc0002b0740002b084
0002b1920002b1a20002b28e0002b29e0002b3bc0002b3cc0002b46a0002
b47a0002b48a0002b5780002b6ec0002b8180002b9120002b9220002b932
0002b9420002bae00002bc9a0002bd680002bd780002bfd80002c21e0002
c4a40002c7080002c98c0002cbfe0002cdce0002cf840002cfae0002cfd8
0002cfe80002cff80002d0220002d04c0002d0760002d0860002d0960002
d0c00002d0ea0002d0fa0002d10a0002d1340002d15e0002d1880002d198
0002d1a80002d1b80002d1c80002d1d80002d1e80002d2120002d2220002
d2320002d25c0002d2860002d2b00002d2da0002d3040002d32e0002d358
0002d3820002d3ac0002d3d60002d4000002d42a0002d4540002d47e0002
d4a80002d4d20002d4fc0002d5260002d5500002d57a0002d5a40002d5ce
0002d5f80002d6220002d64c0002d6760002d6a00002d6ca0002d6f40002
d71e0002d7480002d7720002d79c0002d7c60002d7f00002d81a0002d844
0002d86e0002d8980002d8c20002d8ec0002d9160002d9400002d96a0002
d9940002d9be0002d9e80002da120002da3c0002da660002da900002daba
0002dae40002db0e0002dbae0002dbf20002dc680002dc920002dcbc0002
dce60002dd100002dd3a0002dd640002dd8e0002ddb80002dde20002de0c
0002de360002de600002de8a0002deb40002dede0002df080002df320002
df5c0002df860002dfb00002dfda0002e0040002e02e0002e0580002e08c
0002e0c00002e0f40002e2860002e4220002e5be0002e74a0002e7900002
e7d60002e8440002e8a00002e8f20002e9620002ea3a0002eb060002ebde
0002ecaa0002ed4a0002ee640002ef180002ef9a0002eff40002f0340002
f1520002f29c0002f4340002f4900002f4ee0002f54a0002f5a60002f65a
0002f7100002f7bc0002f8680002f9140002f9cc0002fa840002fb3c0002
fb4e0002fb600002fb720002fb840002fb960002fc040002fc720002fd2a
0002fd3c0002fd4e0002fd600002fd700002fd820002fd940002fda60002
fdb80002fdca0002fddc0002fe8a0002ff360002ffe40003009000030128
000301620003018c000301b60003020a0003025c000302d8000303220003
039e000303f200030476000304c80003053e00030596000305fc00030652
000306ac0003072a00030776000307d40003083800030886000308d40003
092c000309740003099e000309cc000309f200030a2600030a5600030a86
00030ad800030b4600030b9c00030c1000030c6400030cd800030d1e0003
0d8600030dcc00030e2800030e5800030e9200030eb800030ee800030f0e
00030f3400030f6600030f9600030fe80003104e000310a40003110a0003
115e000311cc0003120e0003126e000312b0000312fc0003133600031372
000313ac000313e80003141c0003144e0003147e000314ae000314d80003
14fe000315280003155600031580000315cc000316100003164600031682
000316b6000316e400031722000317520003178c000317b6000317e40003
180a000318300003185c000318b8000318e8000319180003194800031980
000319b4000319e200031a1200031a4200031a7200031aa200031ad60003
1b2c00031b6000031bc000031bf400031c4c00031c8000031cdc00031d7a
00031e4800031f6800032030000320c000032156000323420003253e0003
26b600032832000329dc00032b8e00032c7600032dac00032ea400032fb6
000330d40003320a00033374000334e200033678000337f4000339040003
391400033a4000033b7c00033cbe00033e4200033f1c00033f9200034048
000340ee0003425e0003429600034310000343d20003448c000344f40003
45fa00034730000347fc0003495a000349d400034a4e00034b1a00034bd4
00034c8800034ce400034d3e00034d8600034df600034e7200034ebc0003
4ef600034f3c00034f8000034fd200035024000350a6000351280003516a
000351aa000351e0000352160003524400035272000352a6000352da0003
531c0003535e0003539a000353d6000354100003544a0003547c000354ae
000354e0000355120003554c00035586000355c80003560a0003564c0003
568e000356dc0003572a0003576c000357ae000357ee0003582e00035868
000358a2000358ee0003593a00035978000359b8000359fe00035a440003
5a8000035ad600035b1200035b4e00035b8e00035bce00035c0a00035c46
00035c8600035cc600035d0a00035d4e00035da200035e3000035e720003
5eb400035f1c00035f8400035fb600035fe80003602000036058000360ee
00036184000361ce000362180003625400036290000362e60003633c0003
6386000363d00003642800036480000364c0000365000003653800036570
000365ba000366040003664200036680000366c200036704000367580003
67ac000367f2000368380003687e000368c40003691a00036970000369c6
00036a1c00036a6800036ab400036b0000036b4c00036bc000036c340003
6ca800036d1c00036d5a00036d9800036dd600036e1400036e5200036e90
00036ed400036f1800036f6400036fb0000370100003705c0003709a0003
70e8000371f80003724800037298000372d0000373080003735e000373b4
000374280003748c000374ce0003751000037566000375b4000376000003
764c0003768c000376cc000377140003775c000377c8000378220003785a
00037892000378d200037912000379e200037ade00037b9e00037c8c0003
7ce200037d3800037d8a00037dde00037e4200037ea600037efc00037f52
00037fc80003803e00038080000380c20003810400038146000381880003
81ca0003822000038276000382c80003831c000383a400038426000384c6
00038568000385a6000385e4000386220003865e0003869c000386da0003
871800038754000388380003892400038a3a00038b5600038c2000038cea
00038de400038ede00038fdc000390da000391f8000393160003943c0003
95620003966400039766000397f80003988a000398c80003990600039960
000399ba000399f200039a2a00039b3a00039b4a00039b9200039bda0003
9c3200039c8a00039cbc00039cee00039d3000039d7200039dac00039de6
00039e2a00039e6e00039ee600039f6000039ff00003a0340003a0740003
a0f60003a1780003a2d00003a2e00003a32e0003a37c0003a3b80003a3f4
0003a43a0003a4800003a4ce0003a51c0003a56c0003a5bc0003a6180003
a6740003a7ea0003a9520003a98a0003a9c40003aa100003aa5c0003aaae
0003ab000003ab520003aba80003abe40003ac200003ac760003acca0003
ae020003aea20003aef00003af300003af6a0003b1000003b3840003b448
0003b5de0003b73c0003b80a0003b9b00003bc040003be3c0003be820003
beb40003bf5e0003c0820003c0a60003c1400003c24c0003c35c0003c46c
0003c57a0003c7000003c7320003c7d40003c7fc0003c85e0003c8c00003
c9220003c9840003c9c20003ca000003ca3a0003ca740003caa00003caec
0003cb260003cb600003ccbc0003ce100003ce200003cede0003d0140003
d0720003d18a0003d3180003d3be0003d5040003d5420003d5800003d5be
0003d6120003d63a0003d6940003d6f80003d7400003d7a20003d8020003
d8740003d8f00003d96c0003d9ee0003da7a0003db060003db900003dc10
0003dc4a0003dc860003ddea0003deb40003dee40003df140003e04c0003
e19c0003e1ac0003e29a0003e36e0003e4660003e55c0003e6de0003e838
0003e8480003e9600003ea0c0003eb4e0003eca40003ed000003ee5e0003
eeec0003f0920003f2040003f3180003f3500003f3b40003f5640003f6ce
0003f7300003f8980003f99e0003fa540003fb000003fc280003fd160003
fdf60003ff36000400620004017c000402ec000404660004047600040556
0004064c000406fc000407f8000408a4000409ae00040a9a00040b620004
0c8600040d8a00040eb800040ff600041162000412980004142c000415d4
000416cc000417e00004191200041a0400041a3c00041a9200041b400004
1b5000041bb200041c0e00041c7400041cc000041d0000041d3800041d64
00041d9200041dcc00041f0200041f3600041fba00042070000420a00004
2124000421540004218c00042324000424b0000424fa000425340004258a
000425d6000425fc0004262200042664000426a6000426e8000427180004
275000042786000427bc000427fe0004282e0004285e0004295400042a58
00042a8c00042ac400042b0a00042b3e00042b6e00042ba600042bda0004
2c0e00042c3e00042c6e00042ca400042cda00042d0a00042d3a00042d6e
00042da200042dd200042e0200042e3c00042e7000042ea200042ed40004
2f0800042f3c00042f6c00042f9c00042fca00042ff80004310600043272
000433a6000434da0004350a00043544000435de00043748000438a40004
396800043a7c00043aac00043ae000043bd800043d8800043de000043e58
00043f9400043fd20004404400044074000440a4000440de000441660004
4196000441c600044356000444a0000445ac000446ba000447e60004493c
00044a9800044bf800044d3200044ea40004500400045014000451ca0004
52f20004538c000455140004552400045620000457a6000458fe000459b0
00045a8000045b8c00045c3600045c8400045cd400045d8400045e2a0004
5ea600045ff6000460ea000461e0000462ec000463c40004649e00046532
00046644000467d4000468f2000469e800046a9200046b3c00046c060004
6cae00046d8400046e0000046e5e00046fc0000470f40004729000047352
000474520004752c0004766a00047716000477e0000478d00004799e0004
7a7a00047b8000047cb800047da800047e4600047f38000480a8000481f2
0004845e00048530000485e4000486b2000487a6000488e4000488f40004
8a2800048b3a00048b4a00048c5600048d8600048dda00048f4e00049076
0004918a0004933c00049550000497e40004999e00049aca00049caa0004
9e6c00049ffe0004a0ca0004a2660004a2dc0004a38a0004a4660004a4f2
0004a5940004a6360004a71a0004a8520004aaae0004abf60004ac060004
ac160004ac780004acd60004ad380004add60004ae6e0004af720004b060
0004b0700004b0800004b11a0004b1b40004b1f00004b26c0004b2e00004
b3360004b36a0004b3f00004b47c0004b4f40004b5520004b5ec0004b67e
0004b6fe0004b7800004b8140004b8480004b8aa0004b95c0004bb220004
bb5a0004bd360004be4a0004be5a0004be900004bed40004bf180004bf5c
0004bf920004bfc40004c0060004c0a20004c0f80004c19e0004c2160004
c29c0004c30c0004c36e0004c3f40004c4540004c4be0004c5320004c5a2
0004c6000004c6a60004c73e0004c7aa0004c83a0004c8980004c9060004
c9ae0004ca5a0004caf00004cb5a0004cbdc0004cc400004ccec0004cda4
0004ce500004cede0004cf3a0004cfa60004cffc0004d07e0004d0fc0004
d1820004d20e0004d2680004d2d40004d3440004d3b40004d4240004d4a8
0004d5380004d59e0004d6180004d6940004d70c0004d7b20004d84e0004
d8de0004d93c0004d9da0004da560004dae80004db8a0004dc340004dccc
0004dd280004dd7e0004dde60004de8c0004df340004dffe0004e0a40004
e1060004e15e0004e1be0004e24c0004e2d20004e3600004e3c00004e424
0004e48e0004e4f60004e55e0004e5dc0004e6640004e6f80004e7640004
e7cc0004e8300004e8d80004e9920004ea400004eace0004eb2c0004eb98
0004ec080004ecae0004ed580004ee1a0004eebc0004ef200004efb00004
f0220004f0b20004f1300004f1ac0004f2180004f2a60004f3020004f360
0004f3e60004f4620004f4ca0004f52e0004f5820004f5f00004f6580004
f6d60004f74c0004f7c60004f8460004f8a20004f9080004f96c0004fa0c
0004faae0004fb640004fc140004fc700004fce80004fd460004fdd00004
fe680004fef80004ff5e0004ffbc0005004a000500bc00050150000501e8
00050258000502c8000503400005039e000503fe00050478000504d20005
05320005058c000505e800050650000506de000507140005074c000507d8
0005080200050844000508d8000509c600050a5600050a8c00050adc0005
0b4e00050bfa00050c8c00050ce400050d3e00050d9600050df000050e74
00050efa00050f9e0005104600051084000510f400051188000512200005
12b60005136000051392000513e2000514360005147c00051520000515aa
0005163000051690000516d400051722000517c200051852000518f20005
199800051a3e00051b0200051b3400051b5e00051be400051c9400051cc6
00051cee00051dbc00051e1a00051eb400051f0200051f68000520100005
207e000520e400052170000521e2000522580005230c00052366000523d6
0005241200052464000524ea0005254a000525ee000526ce000527f60005
2986000529e200052a3800052d5e00052df800052e5400052e9c0005300a
0005315c000531a2000532b0000533480005345600053560000536020005
36ea0005377c000538180005390a00053a0a00053a8600053b0c00053b54
00053c8400053dc000053ea400053ef400053f28000540160005413e0005
42d8000544080005451e000545e2000546fe0005476c0005480000054940
000549f600054b6000054c9000054dc200054eee00054f9a000550600005
51320005528c0005540c0005553c00055658000558120005596400055a50
00055b2c00055bee00055d5800055ea800055eb800055ec800055ed80005
5f900005604600056082000560b8000560f000056126000562ba000564ce
000565b8000566ce00056846000569b400056a6e00056b3000056c140005
6d0c00056eaa00056ffe000571ec000573b20005758e000577260005780e
000578ea00057a3200057bb400057c9c00057db600057df800057e420005
7fa000058116000582880005838000058560000586fc00058780000587b0
000587fc000588c40005899400058b2800058bb000058c1800058c6a0005
8cbc00058e6e0005909e000591d4000593b600059492000595ac00059758
0005996400059a6600059b5200059d4400059f4c0005a0b80005a23c0005
a39c0005a50a0005a5980005a6280005a7420005a84e0005a9f60005ab50
0005ad400005af0a0005af9e0005b03a0005b0d00005b1580005b23e0005
b3160005b4b00005b6420005b7a80005b8cc0005b8dc0005b90c0005b93c
0005bab60005bc580005bd020005bde40005bea40005bf4e0005bfe80005
c0ca0005c1880005c2640005c41a0005c5540005c5e00005c6100005c640
0005c6740005c6a80005c6b80005c6c80005c6f80005c7280005c75c0005
c7900005c7c40005c7f80005c82c0005c8600005c9da0005c9ea0005ca1a
0005ca4a0005ca820005cab60005caea0005cb1e0005cb520005cb860005
cbba0005cbf20005cc280005cc580005cc980005ccd00005cd180005cd5e
0005cd920005cdc60005ce000005ce380005ced80005cee80005d03a0005
d2020005d3a80005d5520005d69e0005d7b40005d8c20005d9d80005dad2
0005dbba0005dcdc0005ddd80005deb00005dfa00005e05c0005e10e0005
e1d80005e24a0005e2f00005e3800005e3e40005e4f20005e5580005e606
0005e6fc0005e7640005e7cc0005e87c0005ea560005eb5a0005ebda0005
ec180005ecc40005ed520005ee3a0005eed20005ef380005f0360005f0f8
0005f1b20005f1f00005f2800005f3820005f4160005f45a0005f5780005
f6a20005f8840005fa460005fb7c0005fcaa0005fdaa0005fdd20005fdfa
0005fe300005fe620005fe8e0005feb60005fede0005ff0c0005ff6a0005
ffd80006001000060048000600780006009e000600d2000601080006012e
0006015400060182000601b0000601dc000602520006027a000602dc0006
0302000603280006034e00060374000603a4000603d4000604040006043e
0006046e000604a4000604d4000605060006052c00060552000605860006
05bc000605ec0006061c00060642000606680006068e000606bc000606f0
00060776000607ba000607f4000608280006086c000608a6000608e00006
0906000609300006097c000609be000609e400060a1200060a3800060a5e
00060a9e00060ad000060b0000060b3000060b5600060b7c00060bac0006
0bdc00060c0200060c2800060c4e00060c7400060c9a00060cc000060ce8
00060d7000060d9a00060e0e00060e3600060eac00060ed400060f360006
0f6800060f9a00060fca0006100200061034000610620006109c000610c4
000611240006116600061196000611c2000611f2000612220006124a0006
12720006129a000612fc0006132400061382000613c60006140a0006143a
0006147000061496000614be000614e40006150c000615320006155a0006
1582000615ac000615d2000615f80006161e0006165000061678000616fe
0006172800061792000617c2000617f2000618180006183e000618960006
18c6000619020006192c0006195c0006198c000619c0000619f400061a24
00061a6400061a9e00061ae600061b0c00061b3200061b5800061b7e0006
1ba400061be400061c2400061c6000061c9000061cc000061cf000061d20
00061d5800061d9000061dd000061e1000061e4a00061e8400061ec00006
1efe00061f4800061f9200061fd80006201e00062060000620a2000620d2
00062102000621360006216a000621a4000621de0006222a000622760006
22ce000623260006237e000623dc0006240c0006243c00062472000624a8
000624de0006251a0006254e00062582000625d60006262a0006267e0006
26d2000627260006277a000627d20006282a0006285800062886000628b8
000628ea0006293000062976000629a8000629da00062a2c00062a840006
2ac800062b0c00062b5000062b9400062be800062c3c00062c6c00062c9c
00062cd200062d0800062d4600062d8c00062de000062e2a00062e7c0006
2ece00062f2e00062f8e00062fbe00062ff00006302a00063064000630b6
0006310a000631540006319c000631de0006324800063296000632e20006
3314000633460006337a000633ae000633e40006341a000634580006348e
000634c0000634fc00063552000635a80006360600063664000636ba0006
37100006374400063774000637b8000637ee0006381e00063862000638a0
000638d8000639100006394600063982000639b2000639ee00063a2e0006
3a7400063abe00063b0a00063b5600063bac00063c0200063c5000063c9e
00063cec00063d3c00063d9800063df400063e4c00063ea400063ef80006
3f4c00063f8e00063fd00006401800064060000640a8000640f60006413a
0006417e000641e40006424a000642b0000643160006437c000643e20006
444c000644b6000644fe000645460006458e000645d6000646220006466e
000646c20006470e00064752000647a00006480800064870000648e00006
4950000649b800064a2000064a6000064a9e00064ae800064b1200064b58
00064b9000064bde00064c0e00064c3e00064c7a00064cae00064cd40006
4d2800064d6600064dba00064ea000064fc80006500a0006503000065086
000650b6000650f8000651400006518e000651d8000652280006524e0006
53360006541a0006556c0006559a000655c80006565c000656e200065710
0006579a000657ca000657fa00065848000658960006597a00065a560006
5b9a00065bca00065bfa00065c9000065d1800065d4800065d7800065da8
00065e3800065e6800065e9800065eea00065f3200065f880006601e0006
60b60006612a0006617c000661a6000661fc000662300006627a000662b2
00066302000663400006638c000663b20006642e00066480000665920006
679c0006695000066ad200066c4400066ee6000671b600067376000674bc
000677160006785800067a6e00067ac000067b1000067b6600067bbc0006
7c1e00067ca600067ef40006808600068292000683ae00068562000686e4
000687a400068886000688ee00068950000689c600068a2e00068ada0006
8b4a00068bda00068cee00068db200068dfe00068e9400068f4000068fe4
0006908e000690d80006911a00069190000691f800069288000693360006
93a0000694040006946a00069524000695ba00069618000696420006966c
0006967c0006968c0006974e0006985200069a5c00069bb200069bc20006
9c7200069d5600069db600069dc600069e2200069e8000069fa00006a08e
0006a09e0006a0ae0006a0be0006a0ce0006a1b40006a2b40006a48c0006
a6480006a74e0006a7c80006a8420006a8f40006a9040006aa120006aa22
0006aa320006aaf40006ac280006ad140006ad240006ad340006ad440006
aeaa0006b0160006b1420006b1520006b1620006b1720006b1820006b264
0006b2740006b3d60006b4e00006b5de0006b7160006b7e80006b8660006
b8e40006ba040006ba800006bacc0006bb580006bc6c0006bcc00006be02
0006bec20006bf8e0006c0840006c18e0006c2400006c3a60006c40c0006
c4d00006c6d20006c8600006c9de0006cb0e0006cdc00006cf020006d030
0006d1a80006d3200006d4a00006d62e0006d7e00006d84e0006d9b20006
daea0006dbee0006dd240006de560006df260006dff60006e1520006e22c
0006e2cc0006e3d00006e4fa0006e5f80006e7780006e8e20006ea200006
eb980006ece40006edc60006ee2e0006eed00006ef700006f06e0006f1d6
0006f3100006f4a40006f5ee0006f6d20006f7300006f8360006f8cc0006
f98e0006fa340006fa740006fc200006fcf20006fdb80006fee000070080
0007018c000701e40007037c0007040a0007041c0007044c0007047c0007
04b4000704ec000705220007055e00070594000705d00007073e00070788
00070822000708ba00070934000709b800070a1e00070aca00070b160007
0c3600070cec00070dc200070dfa00070e3800070eac00070fa6000710c4
000711c6000712080007124a000712b8000712c8000712d8000712e80007
12f800071308000713180007132800071338000713480007135800071368
00071368000714ec000714fc000715bc00071682000717b8000719ae0007
1bb000071dac00071fe2000721e20007224e00072360000724f20007264a
000726fc00072740000727de0007290e0007295e000729f400072b300007
2b4000072cf600072e2a00072e7a00072ed000072f9200072fd600073018
0007309e000730fc000731ee0007327c000732b20007332c000733a40007
33f400073500000735f6000736a0000736ca000736f40007371e00073748
00073788000737c8000738000007383800073882000738cc0007390c0007
394c00073996000739e000073a2000073a6000073aba00073b1400073b4e
00073b8800073bcc00073c1000073c5400073c9800073cec00073d400007
3d8c00073dd800073e1600073e5a00073eaa00073efa00073f5400073fb2
00073fdc00074006000740a00007413a0007417e000741c2000742d80007
42e80007433000074378000743ca0007441c00074486000744da00074526
000745840007460e00074672000746b60007470000074768000747b20007
47f20007483a00074876000748b2000748ee000749280007496a000749ac
000749ec00074a2c00074a7600074ac000074b1600074b6e00074bbc0007
4c0a00074c4c00074c9a00074cdc00074d2600074d6800074dac00074e08
00074e6400074eb000074efc00074f4600074f9000074fce0007500c0007
508a00075108000751420007517c00075216000752b00007538400075458
000754b40007551000075584000755f80007575600075766000758500007
586000075896000758cc00075906000759400007597c000759b8000759fe
00075a4400075baa00075d6000075eac0007606a000761e0000763880007
64b8000765be000767dc0007692000076ab600076c3e00076cbc00076e00
000770080007709c0007713000077284000773ae00077528000776680007
77d4000778c200077a8c00077c2000077ca200077dd400077ebe00078026
00078108000782be000783b0000785120007864e00078742000789060007
8a8e00078c3200078d9600078f32000790f0000792760007931200079486
0007957800079660000797e00007993200079a5200079bea00079dc00007
9f4e00079ff80007a0ae0007a2600007a3040007a3920007a3de0007a42a
0007a4a20007a5800007a5fa0007a69c0007a6f00007a8540007a9800007
aa920007ab940007ac5c0007add00007af100007b1360007b1e00007b30a
0007b40e0007b5ae0007b69a0007b7940007b8920007b9780007ba920007
bc4c0007bdfa0007bf680007bfe00007c0540007c1720007c1f60007c2f8
0007c4840007c5fc0007c7320007c83c0007c9b20007cb5a0007cd4c0007
cf3a0007d1000007d1740007d2240007d2da0007d38a0007d4480007d542
0007d6460007d7400007d84c0007d8d40007d9620007d9ea0007da7e0007
db5a0007dc500007dd340007de2a0007debe0007df7a0007e00e0007e0cc
0007e1bc0007e2c40007e3c20007e4d60007e5f80007e70c0007e84c0007
e9860007eaa80007ebbc0007ed000007ee540007f0680007f21a0007f2ce
0007f3ea0007f4c00007f5de0007f6bc0007f8500007f90a0007f9a60007
fa980007fb800007fc6c0007fcea0007fde40007ff220008004e00080082
000800c6000800d600080176000802180008030e000803fa000804d40008
05ac0008070a0008086a000809080008099e000809dc00080a1c00080a5a
00080a9a00080af400080b4c00080ba600080c0a00080c9600080e920008
0ee20008100e0008109400081114000811ee000812c2000813c6000815b2
000816ca0008173a000817ca0008188c0008195e000819ca00081a480008
1b9c00081be200081c2800081d0c00081d4800081da600081de400081e16
00081e5a00081e9c00081ecc00081fa60008206e00082152000821ce0008
221c000822a60008237c000823f4000824ae00082560000825aa0008267e
000827300008278800082798000827a8000827b8000827c8000828fa0008
290c000829ee00082a9400082b9e00082caa00082cee00082d3200082d66
00082d9a00082dea00082e3a00082e8c00082ede00082f3000082f860008
2fde000830c2000831b00008326e000100000d5b00f2003c009d00070002
0010002f0056000004acffff0005000200>
<b900540328b326181fd0bc032900e0032900020329b22b1d1fb90327031d
b23b1f40b80323b31215320f412d03200001002f0320000100200320006f
032000af032000bf03200004005f031e00010010031e007f031e0080031e
00af031e00bf031e00d0031e00060000031e0010031e0020031e006f031e
009f031e00e0031e0006031d031cb2201f1041270319007f03190002000f
031700ef031700ff03170003001f0317002f0317004f0317005f0317008f
0317009f03170006000f0317005f0317006f0317007f031700bf031700f0
0317000600400317b2923340b80317b28b3340b80317b36a6c3240b80317
b2613340b80317b35c5d3240b80317b357593240b80317b34d513240b803
17b344493240b80317b23a3340b80317b331343240b80317b32e423240b8
0317b3272c3240b80317b312253280b80317b30a0d32c04116031600d003
16000200700316000102c4000f0101001f00a0031500b003150002030600
0f0101001f00400312b32426329fbf03040001030203010064001fffc003
01b20d1132410a02ff02ef0012001f02ee02ed0064001fffc002edb30e11
329f414a02e200af02e200bf02e2000302e202e202e102e1007f02e00001
001002e0003f02e0009f02e000bf02e000cf02e000ef02e0000602e002e0
02df02df02de02de000f02dd002f02dd003f02dd005f02dd009f02dd00bf
02dd00ef02dd000702dd02dd001002dc0001000002dc0001001002dc003f
02dc000202dc02dc001002db000102db02db000f02da000102da02daffc0
02d3b2373932b9ffc002d3b22b2f32b9ffc002d3b21f2532b9ffc002d3b2
171b32b9ffc002d3b2121632b802d2b2f9291fb90326031cb23b1f40bb03
22003e00330322b225311fb80318b23c691fb802e3b3202b1fa0413002d4
00b002d40002000002d4001002d4002002d4005002d4006002d4007002d4
0006006002d6007002d6008002d6009002d600a002d600b002d600060000
02d6001002d6002002ca002002cc002002d6003002d6004002d6005002d6
000802d0b2202b1fb802cfb226421f411602ce02c70017001f02cd02c800
17001f02cc02c60017001f02cb02c50017001f02c902c5001e001f02ca02
c6b21e1f00410b02c6000002c7001002c6001002c7002f02c5000502c1b3
24121fff411102bf0001001f02bf002f02bf003f02bf004f02bf005f02bf
008f02bf000602bf0222b2641f12410b02bb00ca0800001f02b200e90800
001f02a600a20800406a1f4026434932402043493240263a3d3240203a3d
329f209f26024026969932402096993240268e923240208e92324026848c
324020848c3240267a813240207a813240266c763240206c76324026646a
324020646a3240265a5f3240205a5f3240264f543240204f5432b8029eb7
24271f374f6b0120410f0277003002770040027700500277000402770277
027700f90400001f029bb22a2a1fb8029a402b292a1f80ba0180bc018052
0180a201806501807e01808101803c01805e01802b01801c01801e018040
0180bb0138000100800140b40180400180bb013800010080013940180180
ca0180ad018073018026018025018024018020013740b80221b2493340b8
0221b2453340b80221b341423240b80221b33d3e320f410f0221003f0221
007f0221000300bf022100cf022100ff0221000300400221b320223240b8
0221b3191e3240b80222b32a3f3240b80221b32e3a326f414802c3007f02
c3008f02c300df02c30004002f02c3006002c300cf02c30003000f02c300
3f02c3005f02c300c002c300ef02c300ff02c3000600df02220001008f02
220001000f0222002f0222003f0222005f0222007f022200ef0222000600
bf022100ef02210002006f0221007f022100af02210003002f0221003f02
21004f0221000302c302c30222022202210221401d101c102b1048038f1c
010f1e014f1eff1e023700161600000012110811b8010db6f70df8f70d00
094109028e028f001d001f0290028f001d001f028fb2f91d1fb80198b226
bb1f41150197001e0401001f013900260125001f013800730401001f0135
001c0801001f0134001c02ab001f0132b21c561fb8010fb2262c1fba010e
001e0401b61ff91ce41fe91cb80201b61fe81cbb1fd720b80401b21fd51c
b802abb61fd41c891fc92fb80801b21fbc26b80101b21fba20b80201b61f
b91c381fadcab80401b21f8126b8019ab21f7e26b8019ab61f7d1c471f6b
1cb80401b21f6526b8019ab21f5e73b80401400f1f52265a1f481c891f44
1c621f4073b80801b61f3f1c5e1f3c26b8019ab21f351cb80401b61f301c
bb1f2b1cb80401b61f2a1c561f291cb80101b21f231eb80401b21f5537b8
0168402c07960758074f07360732072c0721071f071d071b071408120810
080e080c080a080808060804080208000814b8ffe0402b00000100140610
000001000604000001000410000001001002000001000200000001000002
010802004a00b013034b024b5342014bb0c063004b6220b0f65323b8010a
515ab005234201b0124b004b5442b0382b4bb807ff52b0372b4bb007505b
58b101018e59b0382bb00288b801005458b801ffb101018e851bb0124358
b900010111858d1bb900010128858d5959001816763f183f123e11394644
3e113946443e113946443e113946443e11394660443e11394660442b2b2b
2b2b2b2b2b2b2b2b182b2b2b2b2b2b2b2b2b2b2b182b1db0964b5358b0aa
1d59b0324b5358b0ff1d594bb09353205c58b901f201f04544b901f101f0
45445958b9033e01f2455258b901f2033e4459594bb8015653205c58b900
2001f14544b9002601f145445958b9081e0020455258b90020081e445959
4bb8019a53205c58b9002501f24544b9002401f245445958b90909002545
5258b9002509094459594bb8040153205c58b173244544b1242445445958
b917200073455258b9007317204459594bb8040153205c58b1ca254544b1
252545445958b9168000ca455258b900ca16804459594bb03e53205c58b1
1c1c4544b11e1c45445958b9011a001c455258b9001c011a4459594bb056
53205c58b11c1c4544b12f1c45445958b90189001c455258b9001c018944
59594bb8030153205c58b11c1c4544b11c1c45445958b90de0001c455258
b9001c0de04459592b2b2b2b2b2b2b2b2b2b2b2b2b2b2b2b2b2b2b2b2b2b
2b2b2b2b2b2b2b2b2b2b2b2b2b2b2b2b2b2b2b65422b2b01b33b59635c45
6523456023456560234560b08b766818b080622020b163594565234520b0
03266062636820b003266165b059236544b063234420b13b5c4565234520
b003266062636820b003266165b05c236544b03b2344b1005c455458b15c
406544b23b403b4523614459b347503437456523456023456560234560b0
89766818b080622020b134504565234520b003266062636820b003266165
b050236544b034234420b147374565234520b003266062636820b0032661
65b037236544b0472344b10037455458b137406544b24740474523614459
004b5342014b5058b108004259435c58b108004259b3020b0a124358601b
2159421610703eb0124358b93b21187e1bba040001a8000b2b59b00c2342
b00d2342b0124358b92d412d411bba04000400000b2b59b00e2342b00f23
42b0124358b9187e3b211bba01a80400000b2b59b0102342b0112342002b
7475737500184569444569444569447373737374757374752b2b2b2b7475
2b2b2b2b2b73737373737373737373737373737373737373737373737373
2b2b2b45b0406144737400004bb02a534bb03f515a58b1070745b0406044
59004bb03a534bb03f515a58b10b0b45b8ffc0604459004bb02e534bb03a
515a58b1030345b040604459004bb02e534bb03c515a58b1090945b8ffc0
6044592b2b2b2b2b2b2b2b2b2b2b2b2b2b2b2b2b2b752b2b2b2b2b2b2b43
5c58b9008002bbb301401e017400735903b01e4b5402b0124b545ab01243
5c5a58ba009f02220001007359002b7473012b01732b2b2b2b2b2b2b2b73
7373732b2b2b2b2b002b2b2b2b2b2b004569447345694473456944737475
456944734569444569444569447374456944456944732b2b2b2b2b732b00
2b732b74752b2b2b2b2b2b2b2b2b2b2b2b2b2b737475732b737475737475
2b2b2b742b2b000000>
[15785 15901 16277 16265 16245 15965 14085 16161 16321 16209 15953 15469 14369
16281 16349 16097 16057 16313 14945 16169 16329 16261 16213 15869 16253 16133
16337 16305 16157 16201 13221 16201 16161 12375 ] AllocGlyphStorage
]def 
108 44 
PrepFor2015
AddFontInfoBegin
AddFontInfo
/OrigFontType /TrueType def 
/OrigFontName <417269616C> def
/OrigFontStyle () def
/FSType 8 def
AddFontInfoEnd
[16#2c 16#bd33e81f ] AddXUID
Type42DictEnd
2 3414 19 <00020055ffe7041105c00010001d0155b10202435458400a1a1e0405141e
0d0d1709b8ffe8b40f0f025509b8ffe840190d0d02550911000c0f0f0255
00160c0c0255000c0d0d0255002f2b2b2bcd2f2b2bcd003fed3fed31301b
b10602435458400a1a1e0405141e0d0d1709b8fff4b40f0f065509b8ffe6
b40d0d065509b8ffee40190b0b0655091100100d0d065500100c0c065500
100b0b0655002f2b2b2bcd2f2b2b2bcd003fed3fed31301bb4062019101c
b8fff0b202200bbeffe00016ffe00012ffe0000fffe0406204068702880b
880fc90e0509070b180245134c154a19431b54135c155c19521b6b076b0b
63136c156b19601b79027706760b7a0f870698079610c918da02d606d60b
db0f1a1a1e0405141e0d0d17730940212334300901000910090209901f11
7300b8ffc0400e212334200040000200901ec78b182b10f65d2bed10f65d
712bed003fed3fed3130015d71005d003838383838013838385959131012
363332161612151002062322272613101633323611102623220706556bd3
a076b274426ad3a1d47991b9a97c7ca9a97e7c4a5d02d30104013dac5fb3
feffdafefefec3ad98b7019dfe97eff00168016aee698600>/TT61t00 AddT42Char 
2 0 0 <00020100000005000500000300070000211121112521112101000400fc20
03c0fc400500fb002004c000>/TT61t00 AddT42Char 
/TT61t00 findfont /CharStrings get begin
/zero 19 def
/.notdef 0 def
end
/TT61t00 findfont /Encoding get
dup 1 /zero put
pop
F /F1 0 /0 F /TT61t00 mF 
/F1S8AYFFFFFF75 F1 [138.184 0 0 -138.168 0 0 ] mFS
F1S8AYFFFFFF75 Ji 
1289 3513 M <01>S 
353 VM?
2 4078 21 <0001003c0000040705c0001e01c7b10602435458400911100d1813130655
0db8fff4b4111106550db8ffee4009101006550d1e14051eb8ffe8401713
1306551e1e111106551e1c0e1006551e0c0d0d06551eb802bb400c020a17
17201f10110202201f1112392fd4cd1112392fcd002fed2b2b2b2b3fed2b
2b2bc43231301bb10202435458400911100d0c121202550db8fff440090f
1102550d1e14051eb8ffe0400b121302551e140f1102551eb802bbb2020a
17b8ffe8b40b0b025517b8ffec400e0d0d02551717201f10110202201f11
12392fd4cd1112392f2b2bcd002fed2b2b3fed2b2bc43231301b40363b05
3b06bb05bf06bb07c708c91c07490c590c540e6b0c640e7a127a138912bc
12e51ae51bf01a0cbf0bb713021b101c101d101e1006befff00007ffe000
08fff00009fff0401a1e0a10080606ca1c1a141c1c1a081c1a030102081a
1c030d1e10b802a4b34f110111b80118b50d1e1405001eb802bb400f0102
0c0a7317d30000014021233401bb0281002000100138400c11b53f025f02
6f027f020402ba0224001f018fb18b182b10f65df4ed10f62b3c10f4ed00
3f3cfd3c3fedfd5de4111217390111121739870e2e2b0e7d10c401111239
313000383838380138383838005d015d7259592515212637363637363635
34262322060727363633321615140606070606070407fc37021725a39aef
a8997b829c01b913f8d1d3f648a7c2a25c1eadad413c63c07ec4e5666b93
9c8a13cfd9eaad58aabca4886131>/TT61t00 AddT42Char 
/TT61t00 findfont /CharStrings get begin
/two 21 def
end
/TT61t00 findfont /Encoding get
dup 2 /two put
pop
1657 3513 M <020101>[79 79  0]xS 
353 VM?
2 5106 23 <0002001a0000041005ba000a000d0126403612580c680c9a0ca90cc90c05
4c034c0d94040312010208000c060307050a0b0307000c0c0d0dca030414
030304030d00020c0d040703bb02bb0008000201a0400a000404000c0c00
ca0a04b80266b705050a401d1f340ab8ffe0b4101002550ab8ffe6b40d0d
02550ab8ffeeb40d0d06550ab80137400d07402223340780213507900f02
b8ffc0400b0d14340002100220020302b8ffe0b40d0d025502b8ffe4b60d
0d065502b50eb8018cb18b182b10ec2b2b5d2b10f62b2bf42b2b2b2b3c10
e610fd3c003f3f10f43cf63c1139390111123939872e2b047d10c40f0f0f
313001435c58b9000dffdeb212390db8ffd4400b333903222d3903041d1d
3c2b2b2b2b595d005d435c5840140c400b390c8050390c4026390c221c39
0c402d392b2b2b2b2b5921112135013311331523110311010296fd84029d
93c6c6b4fe35015fa503b6fc4aa5fea102040295fd6b>/TT61t00 AddT42Char 
/TT61t00 findfont /CharStrings get begin
/four 23 def
end
/TT61t00 findfont /Encoding get
dup 3 /four put
pop
2111 3513 M <030101>[79 79  0]xS 
353 VM?
2 5900 25 <0002004dffe7041505c0001d002a014fb10202435458401f0f011f015f01
03011b281e400d010d0d14051e1b05221e140d0a1e01002510b8fff44019
0d0d0255101e17100f0f025517100c0c0255170c0d0d0255172f2b2b2bcd
2f2bcdd4cd10c5003fed3fed12392f5ded10c45d31301b402d6b19014407
4015441944205a1254206b03640764086a1264207408751c8508861cd608
d4161107200d0d065527b8ffe0b40d0d065523b8ffe0400b0d0d06552120
0d0d065507b8ffe0b42720232021b8ffe04011281e400d500d020d0d141b
01d35f000100b802684009051e1b05221e140d01b80138401200b5257310
40212334301001001010100210b8fff0b70c0c065510902c0aba0138001e
013940163f175f176f177f170417160c0c065517160d0d065517b80224b3
2bc78b182b10f62b2b5deded10f62b5d712bedf4ed003fed3fedfd5de411
12392f5ded313001383838382b2b2b2b015d005d59010726272623220706
060736363332121514060623220011103736333216011416163332363534
2623220603fbb3182c496b564155620241bc67b4fd77d084e1fee49d89e8
adddfd374f8e4e72a4a27b7aaa04530e6a304d303eeedc6360fef7d28aed
7e014b017c01a9c1a8c2fcdd5daa59b89e98afaf>/TT61t00 AddT42Char 
/TT61t00 findfont /CharStrings get begin
/six 25 def
end
/TT61t00 findfont /Encoding get
dup 4 /six put
pop
2559 3513 M <040101>[79 79  0]xS 
N 1261 3210 M 1261 1585 I : 6.578 6.578 +S K 
; N 1261 3210 M 1196 3210 I : 6.578 6.578 +S K 
; N 1261 2941 M 1196 2941 I : 6.578 6.578 +S K 
; N 1261 2671 M 1196 2671 I : 6.578 6.578 +S K 
; N 1261 2401 M 1196 2401 I : 6.578 6.578 +S K 
; N 1261 2131 M 1196 2131 I : 6.578 6.578 +S K 
; N 1261 1855 M 1196 1855 I : 6.578 6.578 +S K 
; N 1261 1585 M 1196 1585 I : 6.578 6.578 +S K 
; /F1S00IFFFFFF75YFFFFFF75 F1 [0 -138.184 -138.168 0 0 0 ] mFS
F1S00IFFFFFF75YFFFFFF75 Ji 
1117 3250 M <01>S 
1117 3059 M <020101>[-78 -79  0]yS 
1117 2520 M <040101>[-79 -79  0]yS 
353 VM?
2 3858 20 <000100df000002fb05c0000a00af402003400d11346b047f028f02990804
ac04010900060502030905010c0201ca0a00b8ffc0400a21233430000120
000100b8ffe0b41010025500b8ffea40110f0f0255001c0c0c0255000e0d
0d025500b8fff040190f0f065500100c0c065500100d0d0655001a0c0540
0d0f3405b8ffc0400e212334300501200540050205190bba013c01850018
2b4e10e45d712b2b10f62b2b2b2b2b2b2b5d712b3c4dfd3c003f3f173901
11393130015d005d2b212311060607353636373302fbb441d35497e22f74
047b3e7c1fae47ca5f00>/TT61t00 AddT42Char 
/TT61t00 findfont /CharStrings get begin
/one 20 def
end
/TT61t00 findfont /Encoding get
dup 5 /one put
pop
1117 2013 M <05010101>[-79 -79 -79  0]yS 
N 1261 3276 M 3084 3276 I 3084 1454 I 1261 1454 I 1261 3276 I : 6.578 6.578 +S K 
; 353 VM?
3 0 54 <0001005cffe704eb05d30030021540276303630473037404042527350339
1c430349074c1d451f44244627530359075c1d572889130e23b8fff2b410
10025524b8fff2b41010025525b8fff2b41010025526b8fff2b410100255
27b8fff2b41010025523b8fff6b40d10025524b8fff6b40d10025525b8ff
f6b40d10025526b8fff6b40d10025527b8fff640460d100255280d262402
24032725360f34234425452f5a20562355256c0b6a0d6b0e66146518790b
7a0d7a0f7d107524732586038a0b890d8a0f8d1085248325920d960f9615
1eb10602435458402d2126121b261a09262901260000291a120432312600
650002000d2d791b891b021b25160d2d1e27250125051605b8fff4400c0c
0c0655051e2d091e1e1603003fed3fed2b1112395d1112391112395d1112
395d01111217392fed2fed2fed2fed1b402d25240e0d0b05211c1d1e1b08
070604030206012524220e0d0b06051e1b2d1a400c0c02558f1a011aed16
002d01b8ffc040120c0c02551001200150016001700190010601b801b040
132d1e1e1603051e2d091b261a4a092600290129b8ffeab40e0e025529b8
fff4400d0c0c0255291a32212612012612b8ffecb40e0e025512b8fff6b4
0d0d025512b8fff8400f0c0c02551254200001001931635b182b4e10f45d
4de42b2b2bed10ed4e10f62b2b5d4dedf4ed003fed3fed10fd5d2be410fd
5d2bf4111217391117391112393901121739593130005d712b2b2b2b2b2b
2b2b2b2b015d7113371e0233323636353426272624272626353436363332
161617072626232206151417160417161615140606232224265cb70d5fc8
7d6faa53505c3bfe6c5169677ef294a3f98605ba0fada9b0a1393801d958
807a86fb9dc7fef39901d7106e8d5742734445672317612b37a3656fc164
69cc810e8b8e815b4f33336b283bb57675cf7374e900>/TT61t00 AddT42Char 
/TT61t00 findfont /CharStrings get begin
/S 54 def
end
/TT61t00 findfont /Encoding get
dup 6 /S put
pop
F1S8AYFFFFFF75 Ji 
1861 3717 M <06>S 
353 VM?
3 7098 74 <00020042fe5103ea043e001e002a016f40600b0b05142c0b25144c0b4514
06091d191d2c0b26142c23390b36144a0b46145607580b680bfa0af5150e
2e232c273e233e274c27902ca02c07362136293f2c460b46214529542154
29690763216329602c802cda27e821ee23ef271117160615b802b1b4281c
130701b802aa401020003000600070008000c000d0000700b8027d403205
1c1c0f0a45221c0c0a16153325330a251818d01701101740176017801704
2c400b0c02552c400d0d025517121010025517b8fff440110f0f02551706
0e0e025517160d0d025517b8ffea400b0b0b065517121010065517b8ffee
b40c0c065517b8fffc404a0d0d065517740f012500221f24bf0fcf0fdf0f
ff0f041f0f3f0f4f0f030f200b0b02550f1a0c0c02550f220d0d02550f1c
0b0b06550f0c0d0d06550f1a0c0c06550f192b2c74213450182b2b4ef42b
2b2b2b2b2b5d714dedf4ed10fd2b2b2b2b2b2b2b2b2b2b5d713c10fde4f6
3c003fede43fedfd5de43fede43f3c3130015d71005d7117171617163332
363736270623220235341236333217353311140606232226131416333236
35342623220666af0b3243747d88180e0176b0dbf06ed18dbc7aa665dba0
beea99a67d7ca8ad7a78a8581a512532645a37b08b013cdd9801018c9880
fc6af8cf78ab032ad1c0bfccc3c6c300>/TT61t00 AddT42Char 
/TT61t00 findfont /CharStrings get begin
/g 74 def
end
/TT61t00 findfont /Encoding get
dup 7 /g put
pop
/F1S62YFFFFFF9D F1 [98.699 0 0 -98.691 0 0 ] mFS
F1S62YFFFFFF9D Ji 
1953 3744 M <07>S 
1059 VM?

2 0 3 <> /TT61t00 AddT42Char 
2 2430 11 <0001007cfe51026005d30010003d400a270f0100101207081010b80133b3
009f0e08b801334011079f0e5e0003100320030303ac119d8c182b10f65d
fdf6ed10f6ed003f3c3f3c3130015d012602113437363733060706070615
100101df95ce4d5abc8179273d232b012bfe51bc01f8010eeedafdfbd059
8a96bbbdfe1ffe20>/TT61t00 AddT42Char 
3 1520 58 <000100190000077605ba001801db40262900261129122618390036113912
361849004711491247185800571158125718109808980f02b10602435458
403310011a192b153405340c4405440c4b155405540c5b156405640c6b15
7405740c7b150f05150c030001120800080f0208020102003f3f3f3f3f11
1217395d01111239391b401e030405050206070808050a0b0c0c090d0e0f
0f0c14131212151617181815b8ff3cb305001820b8ff3cb30c121120b8ff
3c405a150809200005020220010014010100180508081e15181415151812
0c09091e151214151512110c0f0f2010111410101112090c081815050f11
100c000205150c050318100f0f0909080802020102181212111100081a17
171a10410901510020000c015100150151004000050151b6202001010119
19b8018bb1a8182b4e10f45d1a194dfd1a18fdfd1a19fd184e456544e600
3f3c103c103c3f3c103c103c103c103c1217390112393911123939111239
39113939874d2e2b877dc4872e182b877dc4872e182b877dc4872e182b87
7dc42b2b2b870e10c4c4870e103cc4870e10c4c4870e10c4c4870e10c4c4
870e10c4c4014bb00f534bb011515a58b2120a18b8fff6383859014bb025
534bb02a515a58b90000ffc03859004bb00b534bb00e515a58b30c400540
38385959313001725d210133131617363701331312173637133301230126
27060701019efe7bc7df241a380a0117ead24f231c2de6c3fe6ebbfecb27
071714fec905bafc3f9795eb2403defd1afeecf38bb403aefa46045d8c20
6547fba3>/TT61t00 AddT42Char 
/TT61t00 findfont /CharStrings get begin
/space 3 def
/parenleft 11 def
/W 58 def
end
/TT61t00 findfont /Encoding get
dup 8 /space put
dup 9 /parenleft put
dup 10 /W put
pop
F1S8AYFFFFFF75 Ji 
2005 3717 M <08090A>[40 46  0]xS 
353 VM?
3 9454 80 <0001008700000626043e002301c7b9000dfff4b40d0d065508b8fff4b40d
0d065509b8ffd8404d0b0d342504e404e409e117e52005d505f620021708
202309181b20090303231e1c06151c0b0b06070106231a19100ad0250190
25a025022517171a0e2590110111041010025511180f0f025511b8ffec40
0b0e0e025511140c0c025511b8ffe840170b0b025511020b0b0655110c10
10065511060f0f065511b8fffab40c0c065511b8fff8b40d0d065511b801
5d400c1825901b011b180f0f02551bb8ffec400b0e0e02551b140c0c0255
1bb8ffee40110b0b02551b040b0b06551b0a101006551bb8fffe400b0d0d
06551b0c0f0f06551bb8fffcb40c0c06551bb8015d4016000233232501d0
00019000a000021f003f004f000300b8fffe401d0e0e025500100d0d0255
00100c0c0255000c0b0b025500160b0b065500b8fffcb41010065500b8ff
f440140f0f0655000a0c0c0655000e0d0d065500192425b80178b3214750
182b2b4ef42b2b2b2b2b2b2b2b2b5d71723c4dfde410f42b2b2b2b2b2b2b
2b2b5dedf42b2b2b2b2b2b2b2b2b2b5dfd4e456544e67172003f3c3c3c3f
3f3c4d10ed10ed11173901111239123931304379400e0c141326140c111b
01120d151b01002b012b2b81015d005d2b2b2b3311331536363332161736
3332161511231134262623220615112311342623220606151187a132a66a
76971f7eca9eaab3235c3e7094b458644c813a0426954e5f6258baafb6fd
27029d6c5f3a95a4fd9702b27878509a91fdd900>/TT61t00 AddT42Char 
/TT61t00 findfont /CharStrings get begin
/m 80 def
end
/TT61t00 findfont /Encoding get
dup 11 /m put
pop
2229 3717 M <0B>S 
11909 VM?
0 -0.219 1.113 1.004
 256 array 0 1 255 {1 index exch /.notdef put} for  /TT108t00
Type42DictBegin
[<00010000000a000a000a000a637674202ac4fb85000000ac000005046670
676d5d3ae803000005b00000059f676c7966564bc27a000013c00000ae8c
68656164d4aa408900000b5000000036686865610fa0038100000b880000
0024686d74787750493e00000bac000002fc6c6f6361400d148a00000ea8
000001826d617870021906370000102c000000207072657056a9a53f0000
104c0000037367646972000000000000000000000000055d0031054c001f
054c001c0394001b0000ffe10000ffe10000ffe4fe59ffed056b0023fe6a
ffdc270f000000b4000000b4000000000000000000610025005e0029004a
00c200f000be012a005000c0ffd0006300580277002d004a008f00b700c0
00de004400640002001a017c0020ff9c008c0026008300a00039041affb5
004c00e8080f00160024003a016f000600150067009e01dc0049004b002d
003b00470089007200470051006700f7013801dc0001000a005d00610094
009b00be00ce00df00190026002e00d6010701f7ffbb004300530063007b
00b900de0542058b0013009100a700a900c100e5012e01a401ea03eeffb5
ffccffeb0026002900310036005b00620062009200a100a700a700cb0223
03a3ff1aff7bffa8ffc8001c004400ab00b400c100c500ce00f601200156
016302a60379fefaff6effab0000000c00150024003a003a0041004c004e
007400a500ce00d600fb0109010901820220023f0263fe11ff170007001f
0020002b00530055006d007e0088008d0094009a009f00af00e8013f0168
01cd01ee020d028002bf0550074e074e09bffdd5ff47fff6000c000c0021
00290057006b0078007e009200930096009a00a100a500c400c400f000fd
0136013b013e01490152018f018601a501f8022b02db02fb030e030f032c
03590360037c03e203f90805fd4ffe97fed0ff50ff78000100010006000a
0025004300440054005c007000730077007c00800088008e008e00900091
00ab00ab00b000b900bf00bf00c300dd00e300e300e600e800ec01020105
0109010a012a012a01300130013b0140014a0155015f01670173019701b6
01b801be01c501ea01f4023402360239024f0252026702700274029002b0
02b102bf02e402f302fb033a03450373037f03ab03c203c803d203da0400
044a046104690475049404b004d504f004f404fe050005230523052e0561
05a0fda2fe4bfe5bff26ff3bff62ff8dff90ff90ffe80007001e00250026
002700440050006200630066006700700070007100710079007e00850091
0096009e00a100a100a500b600b800bc00c000c200c500c600d000da00dd
00dd00e200f700f901000102010501150121012d01310136013d01470147
015a01680176017c0180018e019a01a501b101b501b501c001dc01ea01fe
023902560259025e0276027c028d0297029b02b902c002d602db02ff0306
030f03180347034b0357035b035e0374039603980399039e039f03b803c0
03c60402043a045004720483049004a204af04c704d304dc0530053b058a
058a05b005b505bd05e60612061b0634065306b80706087908e708fe00b3
00c700b100b5000000000000000000000000000000000188011001b100ad
01e70304038002cc0258020b02d6018204cf01270274023c0100058e006e
00f202c0021d01d2023701570363015a002500820166015b009d031c03a2
034a00cc056e0153035001640053049700fc05c30061058a02b20302058a
03fd01f902ab0068008e026bfda9ff59010e005301a402a600ab007d003c
0029041a00d6023904b90125022902bf07ae01b8003e07060339033a080f
07ae01a403e300000053080f01ea006103e2004c00e102a6035202a6080f
00e601dc074f006e00fd03af0000007d003e01a4fe1100a905590260011c
02a4014cfd83fdd8039bff9f011902e20000fd11fd41024301b60155ffaa
02be00ef0097fef904e000be02db005501dc0063006b007800f200530077
003a015600fc020d00290053006100704040543f3e3d3c3b3a3938373534
333231302f2e2d2c2b2a292827262524232221201f1e1d1c1b1a19181716
1514131211100f0e0d0c0b0a090807060504030201002c4523466020b026
60b004262348482d2c452346236120b02661b004262348482d2c45234660
b0206120b04660b004262348482d2c4523462361b0206020b02661b02061
b004262348482d2c45234660b0406120b06660b004262348482d2c452346
2361b0406020b02661b04061b004262348482d2c0110203c003c2d2c2045
2320b0cd442320b8015a51582320b08d44235920b0ed51582320b04d4423
5920b0042651582320b00d44235921212d2c20204518684420b001602045
b04676688a4560442d2c01b10b0a432343650a2d2c00b10a0b4323430b2d
2c00b0172370b101173e01b0172370b10217453ab10200080d2d2c45b01a
234445b01923442d2c2045b00325456164b050515845441b2121592d2cb0
0143632362b0002342b00f2b2d2c2045b0004360442d2c01b00643b00743
650a2d2c2069b04061b0008b20b12cc08a8cb8100062602b0c642364615c
58b00361592d2c45b0112bb0172344b0177ae4182d2c45b0112bb0172344
2d2cb01243588745b0112bb0172344b0177ae41b038a45186920b0172344
8a8a8720b0a05158b0112bb0172344b0177ae41b21b0177ae45959182d2c
2d2cb0022546608a46b040618c482d2c4b53205c58b002855958b0018559
2d2c20b0032545b019234445b01a23444565234520b00325606a20b00923
4223688a6a606120b01a8ab000527921b21a1a40b9ffe0001a45208a5458
2321b03f1b235961441cb114008a5279b31940201945208a54582321b03f
1b235961442d2cb110114323430b2d2cb10e0f4323430b2d2cb10c0d4323
430b2d2cb10c0d432343650b2d2cb10e0f432343650b2d2cb11011432343
650b2d2c4b525845441b2121592d2c0120b003252349b04060b0206320b0
00525823b002253823b002256538008a63381b212121212159012d2c4bb0
6451584569b00943608a103a1b212121592d2c01b005251023208af500b0
016023edec2d2c01b005251023208af500b0016123edec2d2c01b0062510
f500edec2d2c20b001600110203c003c2d2c20b001610110203c003c2d2c
b02b2bb02a2a2d2c00b00743b006430b2d2c3eb02a2a2d2c352d2c76b802
4123701020b802414520b0005058b00161593a2f182d2c21210c6423648b
b84000622d2c21b08051580c6423648bb82000621bb200402f2b59b00260
2d2c21b0c051580c6423648bb81555621bb200802f2b59b002602d2c0c64
23648bb84000626023212d2cb4000100000015b00826b00826b00826b008
260f10161345683ab001162d2cb4000100000015b00826b00826b00826b0
08260f1016134568653ab001162d2c4b53234b515a5820458a60441b2121
592d2c4b545820458a60441b2121592d2c4b53234b515a58381b2121592d
2c4b5458381b2121592d2cb0134358031b02592d2cb0134358021b03592d
2c4b54b012435c5a58381b2121592d2cb012435c580cb00425b00425060c
6423646164b807085158b00425b00425012046b01060482046b010604859
0a21211b2121592d2cb012435c580cb00425b00425060c6423646164b807
085158b00425b00425012046b8fff060482046b8fff06048590a21211b21
21592d2c4b53234b515a58b03a2b1b2121592d2c4b53234b515a58b03b2b
1b2121592d2c4b53234b515ab012435c5a58381b2121592d2c0c8a034b54
b00426024b545a8a8a0ab012435c5a58381b2121592d2cb1020042b12301
8851b1400188535a58b910000020885458b202010243604259b124018851
58b920000040885458b202020243604259b12401885458b2022002436042
004b014b5258b2020802436042591bb940000080885458b2020402436042
59b94000008063b80100885458b202080243604259b94000010063b80200
885458b2021002436042595959592d0000010000000500002c8f1b4a5f0f
3cf5081d080000000000a348bc3b00000000c1473905fffffe3e08e7080b
0000000b000100000000000000010000080bfe3e00000856feabfc2e08e7
0001000000000000000000000000000000be04cd00670000000000fa0000
0200000002aa00e405b40061040000250464005106aa0047063900480383
003a02aa005402aa002d04000091046400250200006e0464002502000091
0239ffff0400004a040000f00400002c0400005304000020040000620400
00590400004c0400007c04000051023900ac0239008b0464003c04640025
0464003c038d00580464002505c700140556002205c7001204e5001a04e3
0027061b004804d3002305c7002602aa0033050c004e05c70025057d0014
071d002505c7ffe805c7004c0625002305ee004a0473002604bc003804e3
003b05850016038300470625003805290042065c002504e3001602aa00a7
06e7016a02aa004a054400250400ffef040003da050c0054046400790464
004603f4004503830049042b0047034affff04d3002d02a2004304d30045
0464001504640031049c007c042b00280464005804640037042b00590464
006904d3004e0383002b049c004705b40041057d005003f2005b057d002f
03f4005b03d700d3019a00a403d700d60464003404f6001301fa00790464
003c0156feab05b4003604000000060600b906060130060600f7060600f6
0856002907e5004b04d3005d07e5004b04d3005d0333006604640025034a
00690464003c0464007905b4006603f4004103ae006a0464002504640025
0464002404640034080000e604d302390800ff8d05440020069600e4057d
002d065c005e07e501820625004e0625004e069600610625004d0625004d
05b4003805b4003705b4003b05b4003b05b4003a05b4010a05b4010b0625
005305b4004a0652006306520063071f00320696002e0464005402000091
05b4003004d3003004d300300856002907e5004c04d3005d07e5004c04d3
005d03f4002f02a200410652006306520063064a002a05b4002b03120053
031200530312005303120000031200000312000003f401a403f4001c03f4
01a403f401a40652007502a2003e02310000057d02a6057d02a6057d0043
0312ff930312025d0312ff9303120023031202810312002303f4001c01a4
001c00000032003200320032007600e701d5021d03310432048f04d10512
05e60618065b0675069706c6075507b6082908b00909098e0a070a4d0af3
0b710bb00c0b0c600c8e0ce10d7e0def0eb70f74107d10ce1166122d127e
131e1372143c151515aa165e16f6175317c218821906198a19f31ab61b56
1c141cd01d8b1dfb1e3a1e8b1ec41ef41f0f1f2e1fdf209e2176220322ab
233d23bd247524dc256d262426b5274627cf284428d4294729da2a452aa7
2b2f2c0b2cb82d952e3c2ee62f622f863003305330dc3112318531bb323d
330c33c633f2346034d8356435ba3619367736c73728376a37cc383338a3
393439a839cf3a223aa73ae73b683bb93bd73bf13c2b3d453e0f3f373fff
40df4179424f42b04312436a43de447b44d5455145bd4662469846e747d8
48aa49ba4a3e4a914aba4ae24b4a4b9e4c4c4cbf4d384daf4e244e9a4eed
4fd850a2512d51b551eb52065238525d5278529f52cf532f53625382541d
546b54d0551e553d559155c755e2561a5642565e568656b9571657460000
0001000000c0006700050000000000020010002f0055000000eeffff0000
0000b1541241140227022702260226006f01160001005f01160001004f01
160001003f01160001002f01160001022fb22f1f1fb8022eb2a01f1fb802
2cb21d291fb80224400be11a1f3127121f3c27291fb80217403b6c291fe0
aa191fe1aa191fab27321f883c321f833c321f2f3c321f7627321f3c2729
1f27aa291f6f276f6d6f866f87043700161600000012110840b801e3b655
140914093790b801bf40390790bd0790b307906707906407905707904607
903607902e07902b079025079024071408120810080e080c080a08080806
0804080208000814b8ffe0402b0000010014061000000100060400000100
0410000001001002000001000200000001000002010802004a00b013034b
024b5342014bb0c063004b6220b0f65323b8010a515ab005234201b0124b
004b544218b0382b4bb807ff52b0372b4bb007505b58b101018e59b0382b
b00288b801005458b801ffb101018e851bb0124358b9000101ff858d1bb9
000101ff858d59590016763f183f123e113946443e113946443e11394644
3e113946443e11394660443e11394660442b2b2b2b2b2b2b2b2b2b2b182b
2b2b2b2b2b2b2b2b2b2b2b2b4b5079bc001f01750007001f0174b3071f93
072b2b2b4b5379bc00900175000700900174b3079093072b2b2b181db096
4b5358b0aa1d59b0324b5358b0ff1d5901b341b5407b4565234560234565
60234560b08b766818b080622020b140b54565234520b003266062636820
b003266165b0b5236544b040234420b1417b4565234520b0032660626368
20b003266165b07b236544b0412344b1007b455458b17b406544b2414041
4523614459b9004e0162b12a8e456523456023456560234560b089766818
b080622020b9002a01624565234520b003266062636820b003266165b801
62236544b02a234420b14e8e4565234520b003266062636820b003266165
b08e236544b04e2344b1008e455458b18e406544b24e404e452361445945
695342014b5058b108004259435c58b108004259b3020b0a124358601b21
59421610703eb0124358b93b21187e1bba040001a8000b2b59b00c2342b0
0d2342b0124358b92d412d411bba04000400000b2b59b00e2342b00f2342
b0124358b9187e3b211bba01a80400000b2b59b0102342b0112342002b75
2b2b2b2b2b2b2b2b2b2b2b2b2b2b2b2b7373737373001845694418456944
435c58b9ffc00280b2121f322b592b0000>
[15965 14453 14269 ] AllocGlyphStorage
]def 
108 44 
PrepFor2015
AddFontInfoBegin
AddFontInfo
/OrigFontType /TrueType def 
/OrigFontName <53796D626F6C> def
/OrigFontStyle () def
/FSType 8 def
AddFontInfoEnd
[16#2c 16#78af0c33 ] AddXUID
Type42DictEnd
1 3254 16 <0001000001dd041a02400003001a400c001d03011a050019042028182b4e
10e410e6002f4dfd313011211521041afbe602406300>/TT108t00 AddT42Char 
1 0 0 <0002006700000467050000030007003b401e06076302010005046303000a
0605630303021a09070463010019082938182b4e10f43c4dfd3c4e10f63c
4d10fd3c003f3cfd3c3f3cfd3c31303311211125211121670400fc2003c0
fc400500fb002004c000>/TT108t00 AddT42Char 
/TT108t00 findfont /CharStrings get begin
/minus 16 def
/.notdef 0 def
end
/TT108t00 findfont /Encoding get
dup 1 /minus put
pop
F /F2 0 /0 F /TT108t00 mF 
/F2S62YFFFFFF9D F2 [98.699 0 0 -98.691 0 0 ] mFS
F2S62YFFFFFF9D Ji 
2334 3645 M <01>S 
F1S62YFFFFFF9D Ji 
2387 3645 M <02>S 
353 VM?
2 2558 12 <0001007cfe51026005d300100065400c2802281002090a1001001209b801
33b30a9f0301b80133b4009f035e0eb8fff0b4101002550eb8fff8b40f0f
02550eb8ffe4b40d0d02550eb8ffec400f0a0a02550f0e1f0e020eac129d
8c182b10f65d2b2b2b2bfdf6ed10f6ed003f3c3f3c3130015d1323001134
272627262733161716151002fd81012b2b223d277a81bc5a4dcffe5101e0
01e1bcb9968a5ad2fbfddaeefef2fe08>/TT61t00 AddT42Char 
/TT61t00 findfont /CharStrings get begin
/parenright 12 def
end
/TT61t00 findfont /Encoding get
dup 12 /parenright put
pop
F1S8AYFFFFFF75 Ji 
2440 3717 M <0C>S 
353 VM?
3 8014 76 <000200880000013c05ba0003000700cd405e09360b0b02554f099009a009
b009c009df09f0090700091f09700980099f09b009c009df09e009ff090a
1f09010001070402030906037e0100060506040a0607250500049f04a004
b004c004e00406c004f0040200042004d004e0040404b8fff8b410100255
04b8fffa40170e0e025504040c0c0255040a0b0b025504140b0b065504b8
ffeab41010065504b8fffeb40d0d065504b8fffc400a0c0c0655044e0847
50182b10f62b2b2b2b2b2b2b2b5d71723cfd3c003f3f3c3fed0111123939
111239393130015d72712b133533150311331188b4b4b404ebcfcffb1504
26fbda00>/TT61t00 AddT42Char 
/TT61t00 findfont /CharStrings get begin
/i 76 def
end
/TT61t00 findfont /Encoding get
dup 13 /i put
pop
F1S00IFFFFFF75YFFFFFF75 Ji 
834 2553 M <0D>S 
353 VM?
3 13266 88 <00010083ffe803e004260018014fb9001affc0400915173402201316340f
b8fff040331214342b1301240813160c0113160b06000a111c030b003316
251817403336341a401010025517281010025517120e0e025517b8ffec40
0b0d0d025517040c0c025517b8fff4400b0b0b065517141010065517b8ff
f8400b0d0d0655170c0f0f065517b8fff6400d0c0c0655ff1701c0170117
4e1ab8ffc04015343634b01af01a02701aa01ab01aff1a041a0c2509b8ff
c04010333634f0090100092009d009e0090409b8fff8b41010025509b8ff
f840110e0e025509040c0c0255090a0b0b065509b8fff640160f0f065509
020c0c065509020d0d0655094e194750182b10f62b2b2b2b2b2b2b5d712b
ed105d712bf65d712b2b2b2b2b2b2b2b2b2b2b3cfde4003fed3f3f3c3939
0111123931304379401a04100e0d0f0d0206070806080508030610040c1b
000d08111b00002b012b2a2a81005d012b2b2b2135062322262627263511
3311141716163332363635113311033f7cd55ea34f100bb40b116e51518e
3bb49cb4486d4f35730292fdb38d314751538f880239fbda>/TT61t00 AddT42Char 
/TT61t00 findfont /CharStrings get begin
/u 88 def
end
/TT61t00 findfont /Encoding get
dup 14 /u put
pop
/F1S00IFFFFFF9DYFFFFFF9D F1 [0 -98.699 -98.691 0 0 0 ] mFS
F1S00IFFFFFF9DYFFFFFF9D Ji 
861 2520 M <0E>S 
F1S00IFFFFFF75YFFFFFF75 Ji 
834 2467 M <0809>[-39  0]yS 
533 VM?
2 3854 80 <00010000fe4603fd03940032008b40162427212c2a1001312c1002030a16
133229062e6c130ab802794009066c0d47130b1d0f34b8011bb3010a4409
b801f2400c0132313c00013c31292a2831b801f7400d271a2f21a4166a2a
8827193334b80149b321c37c182b2b4ef44dededf4ed10e43c103c10fd3c
fd3c10f6ed10e6003f3ff4fde410ed3f3c11391117390111123912391112
393130011114171616333236373306062322262706062322262706171615
140623222726353437363736351133111416163332363711033a0b092414
192b0a2911624b4a580966b7432d5629021b13372324171f0c1c070ca822
582c348e490394fda57830221e324a86665a6f71592322916c4d1f36401c
26391c2a5e467854031dfdbf665a343e4502b200>/TT108t00 AddT42Char 
/TT108t00 findfont /CharStrings get begin
/mu 80 def
end
/TT108t00 findfont /Encoding get
dup 2 /mu put
pop
/F2S00IFFFFFF75YFFFFFF75 F2 [0 -138.184 -138.168 0 0 0 ] mFS
F2S00IFFFFFF75YFFFFFF75 Ji 
834 2382 M <02>S 
353 VM?
2 9178 36 <0002fffd0000055905ba0007000e0167b6010e0f10025502b8fff2b40f10
025502b8fff8b40d0d065502b8fff440590c0c0655090c0c0c0655050c0c
0c06552f10301067086809601088039010c905c606c010f0100b08055901
56025010680bb010f30cf30df30e09040c040d040e030b0a090504040c0d
0e080607070c09050408060c07010000b8fff8400f0c0c02550020070c14
07070c020303b8fff840150c0c02550320040c1404040c091e0505081e06
0306b80270400900080ce94002010202ba010b0001010b40120c20006507
03525004cf04df040390040104b80101400b500cc007df0c03900c010cb8
010140100f07cf07027f0780070207930fd6d7182b10f45d7119f45d71f4
5d7118ed10ed1a1910eded00183f3c1aed3fe43c10ed3c10ed87052e2b2b
7d10c4872e182b2b7d10c401111239391139398710c4c40ec4c4870510c4
c40ec4c43130014bb00b534bb01e515a58b4040f030807bafff00000fff8
38383838590172715d2b2b2b2b2b2b230133012303210313210326270607
030233d10258ddabfd9ba1d901f19946221c3305bafa4601bcfe44025a01
96b9778d8b00>/TT61t00 AddT42Char 
/TT61t00 findfont /CharStrings get begin
/A 36 def
end
/TT61t00 findfont /Encoding get
dup 15 /A put
pop
F1S00IFFFFFF75YFFFFFF75 Ji 
834 2309 M <0F>S 
834 2224 M <0C>S 
: N 2900 2625 20 7 rp C 
 L ; : N 2900 2665 20 6 rp C 
 L ; : N 2894 2632 33 6 rp C 
 L ; : N 2894 2658 33 7 rp C 
 L ; : N 2887 2638 46 7 rp C 
 L ; : N 2887 2652 46 6 rp C 
 L ; : N 2887 2645 46 7 rp C 
 L ; : N 2887 2645 46 7 rp C 
 L ; N 2926 2644 M 2926 2634 2917 2625 2906 2625 -c 2895 2625 2887 2634 2887 2644 -c 2887 2655 2895 2664 2906 2664 -c 2917 2664 2926 2655 2926 2644 -c C 
: 6.578 6.578 +S K 
; : N 2887 2632 20 6 rp C 
 L ; : N 2887 2671 20 7 rp C 
 L ; : N 2881 2638 32 7 rp C 
 L ; : N 2881 2665 32 6 rp C 
 L ; : N 2874 2645 46 7 rp C 
 L ; : N 2874 2658 46 7 rp C 
 L ; : N 2874 2652 46 6 rp C 
 L ; : N 2874 2652 46 6 rp C 
 L ; N 2913 2651 M 2913 2640 2904 2631 2893 2631 -c 2882 2631 2873 2640 2873 2651 -c 2873 2662 2882 2671 2893 2671 -c 2904 2671 2913 2662 2913 2651 -c C 
: 6.578 6.578 +S K 
; : N 2874 2638 20 7 rp C 
 L ; : N 2874 2678 20 6 rp C 
 L ; : N 2867 2645 33 7 rp C 
 L ; : N 2867 2671 33 7 rp C 
 L ; : N 2861 2652 46 6 rp C 
 L ; : N 2861 2665 46 6 rp C 
 L ; : N 2861 2658 46 7 rp C 
 L ; : N 2861 2658 46 7 rp C 
 L ; N 2900 2658 M 2900 2647 2891 2638 2880 2638 -c 2869 2638 2860 2647 2860 2658 -c 2860 2668 2869 2677 2880 2677 -c 2891 2677 2900 2668 2900 2658 -c C 
: 6.578 6.578 +S K 
; : N 2861 2645 20 7 rp C 
 L ; : N 2861 2684 20 7 rp C 
 L ; : N 2854 2652 33 6 rp C 
 L ; : N 2854 2678 33 6 rp C 
 L ; : N 2848 2658 46 7 rp C 
 L ; : N 2848 2671 46 7 rp C 
 L ; : N 2848 2665 46 6 rp C 
 L ; : N 2848 2665 46 6 rp C 
 L ; N 2887 2664 M 2887 2653 2878 2644 2867 2644 -c 2856 2644 2847 2653 2847 2664 -c 2847 2675 2856 2684 2867 2684 -c 2878 2684 2887 2675 2887 2664 -c C 
: 6.578 6.578 +S K 
; : N 2841 2652 20 6 rp C 
 L ; : N 2841 2691 20 7 rp C 
 L ; : N 2835 2658 32 7 rp C 
 L ; : N 2835 2684 32 7 rp C 
 L ; : N 2828 2665 46 6 rp C 
 L ; : N 2828 2678 46 6 rp C 
 L ; : N 2828 2671 46 7 rp C 
 L ; : N 2828 2671 46 7 rp C 
 L ; N 2867 2671 M 2867 2660 2858 2651 2847 2651 -c 2836 2651 2827 2660 2827 2671 -c 2827 2682 2836 2691 2847 2691 -c 2858 2691 2867 2682 2867 2671 -c C 
: 6.578 6.578 +S K 
; : N 2821 2665 20 6 rp C 
 L ; : N 2821 2704 20 7 rp C 
 L ; : N 2815 2671 33 7 rp C 
 L ; : N 2815 2698 33 6 rp C 
 L ; : N 2808 2678 46 6 rp C 
 L ; : N 2808 2691 46 7 rp C 
 L ; : N 2808 2684 46 7 rp C 
 L ; : N 2808 2684 46 7 rp C 
 L ; N 2847 2684 M 2847 2673 2838 2664 2827 2664 -c 2817 2664 2808 2673 2808 2684 -c 2808 2695 2817 2704 2827 2704 -c 2838 2704 2847 2695 2847 2684 -c C 
: 6.578 6.578 +S K 
; : N 2802 2671 19 7 rp C 
 L ; : N 2802 2711 19 6 rp C 
 L ; : N 2795 2678 33 6 rp C 
 L ; : N 2795 2704 33 7 rp C 
 L ; : N 2788 2684 47 7 rp C 
 L ; : N 2788 2698 47 6 rp C 
 L ; : N 2788 2691 47 7 rp C 
 L ; : N 2788 2691 47 7 rp C 
 L ; N 2827 2691 M 2827 2680 2819 2671 2808 2671 -c 2797 2671 2788 2680 2788 2691 -c 2788 2701 2797 2710 2808 2710 -c 2819 2710 2827 2701 2827 2691 -c C 
: 6.578 6.578 +S K 
; : N 2782 2684 20 7 rp C 
 L ; : N 2782 2724 20 6 rp C 
 L ; : N 2775 2691 33 7 rp C 
 L ; : N 2775 2717 33 7 rp C 
 L ; : N 2769 2698 46 6 rp C 
 L ; : N 2769 2711 46 6 rp C 
 L ; : N 2769 2704 46 7 rp C 
 L ; : N 2769 2704 46 7 rp C 
 L ; N 2808 2704 M 2808 2693 2799 2684 2788 2684 -c 2777 2684 2768 2693 2768 2704 -c 2768 2715 2777 2723 2788 2723 -c 2799 2723 2808 2715 2808 2704 -c C 
: 6.578 6.578 +S K 
; : N 2762 2698 20 6 rp C 
 L ; : N 2762 2737 20 7 rp C 
 L ; : N 2756 2704 32 7 rp C 
 L ; : N 2756 2730 32 7 rp C 
 L ; : N 2749 2711 46 6 rp C 
 L ; : N 2749 2724 46 6 rp C 
 L ; : N 2749 2717 46 7 rp C 
 L ; : N 2749 2717 46 7 rp C 
 L ; N 2788 2717 M 2788 2706 2779 2697 2768 2697 -c 2757 2697 2748 2706 2748 2717 -c 2748 2728 2757 2737 2768 2737 -c 2779 2737 2788 2728 2788 2717 -c C 
: 6.578 6.578 +S K 
; : N 2742 2704 20 7 rp C 
 L ; : N 2742 2744 20 6 rp C 
 L ; : N 2736 2711 33 6 rp C 
 L ; : N 2736 2737 33 7 rp C 
 L ; : N 2729 2717 46 7 rp C 
 L ; : N 2729 2730 46 7 rp C 
 L ; : N 2729 2724 46 6 rp C 
 L ; : N 2729 2724 46 6 rp C 
 L ; N 2768 2723 M 2768 2713 2759 2704 2748 2704 -c 2738 2704 2729 2713 2729 2723 -c 2729 2734 2738 2743 2748 2743 -c 2759 2743 2768 2734 2768 2723 -c C 
: 6.578 6.578 +S K 
; : N 2723 2717 19 7 rp C 
 L ; : N 2723 2757 19 6 rp C 
 L ; : N 2716 2724 33 6 rp C 
 L ; : N 2716 2750 33 7 rp C 
 L ; : N 2709 2730 47 7 rp C 
 L ; : N 2709 2744 47 6 rp C 
 L ; : N 2709 2737 47 7 rp C 
 L ; : N 2709 2737 47 7 rp C 
 L ; N 2748 2737 M 2748 2726 2740 2717 2729 2717 -c 2718 2717 2709 2726 2709 2737 -c 2709 2747 2718 2756 2729 2756 -c 2740 2756 2748 2747 2748 2737 -c C 
: 6.578 6.578 +S K 
; : N 2696 2730 20 7 rp C 
 L ; : N 2696 2770 20 7 rp C 
 L ; : N 2690 2737 33 7 rp C 
 L ; : N 2690 2763 33 7 rp C 
 L ; : N 2683 2744 46 6 rp C 
 L ; : N 2683 2757 46 6 rp C 
 L ; : N 2683 2750 46 7 rp C 
 L ; : N 2683 2750 46 7 rp C 
 L ; N 2722 2750 M 2722 2739 2713 2730 2702 2730 -c 2691 2730 2683 2739 2683 2750 -c 2683 2761 2691 2769 2702 2769 -c 2713 2769 2722 2761 2722 2750 -c C 
: 6.578 6.578 +S K 
; : N 2677 2744 19 6 rp C 
 L ; : N 2677 2783 19 7 rp C 
 L ; : N 2670 2750 33 7 rp C 
 L ; : N 2670 2777 33 6 rp C 
 L ; : N 2663 2757 46 6 rp C 
 L ; : N 2663 2770 46 7 rp C 
 L ; : N 2663 2763 46 7 rp C 
 L ; : N 2663 2763 46 7 rp C 
 L ; N 2702 2763 M 2702 2752 2694 2743 2683 2743 -c 2672 2743 2663 2752 2663 2763 -c 2663 2774 2672 2783 2683 2783 -c 2694 2783 2702 2774 2702 2763 -c C 
: 6.578 6.578 +S K 
; : N 2650 2757 20 6 rp C 
 L ; : N 2650 2796 20 7 rp C 
 L ; : N 2644 2763 33 7 rp C 
 L ; : N 2644 2790 33 6 rp C 
 L ; : N 2637 2770 46 7 rp C 
 L ; : N 2637 2783 46 7 rp C 
 L ; : N 2637 2777 46 6 rp C 
 L ; : N 2637 2777 46 6 rp C 
 L ; N 2676 2776 M 2676 2765 2667 2756 2656 2756 -c 2645 2756 2637 2765 2637 2776 -c 2637 2787 2645 2796 2656 2796 -c 2667 2796 2676 2787 2676 2776 -c C 
: 6.578 6.578 +S K 
; : N 2631 2763 19 7 rp C 
 L ; : N 2631 2803 19 6 rp C 
 L ; : N 2624 2770 33 7 rp C 
 L ; : N 2624 2796 33 7 rp C 
 L ; : N 2617 2777 46 6 rp C 
 L ; : N 2617 2790 46 6 rp C 
 L ; : N 2617 2783 46 7 rp C 
 L ; : N 2617 2783 46 7 rp C 
 L ; N 2656 2783 M 2656 2772 2648 2763 2637 2763 -c 2626 2763 2617 2772 2617 2783 -c 2617 2793 2626 2802 2637 2802 -c 2648 2802 2656 2793 2656 2783 -c C 
: 6.578 6.578 +S K 
; : N 2604 2777 20 6 rp C 
 L ; : N 2604 2816 20 7 rp C 
 L ; : N 2598 2783 33 7 rp C 
 L ; : N 2598 2809 33 7 rp C 
 L ; : N 2591 2790 46 6 rp C 
 L ; : N 2591 2803 46 6 rp C 
 L ; : N 2591 2796 46 7 rp C 
 L ; : N 2591 2796 46 7 rp C 
 L ; N 2630 2796 M 2630 2785 2621 2776 2610 2776 -c 2599 2776 2591 2785 2591 2796 -c 2591 2807 2599 2816 2610 2816 -c 2621 2816 2630 2807 2630 2796 -c C 
: 6.578 6.578 +S K 
; : N 2584 2790 20 6 rp C 
 L ; : N 2584 2829 20 7 rp C 
 L ; : N 2578 2796 33 7 rp C 
 L ; : N 2578 2823 33 6 rp C 
 L ; : N 2571 2803 46 6 rp C 
 L ; : N 2571 2816 46 7 rp C 
 L ; : N 2571 2809 46 7 rp C 
 L ; : N 2571 2809 46 7 rp C 
 L ; N 2610 2809 M 2610 2798 2601 2789 2591 2789 -c 2580 2789 2571 2798 2571 2809 -c 2571 2820 2580 2829 2591 2829 -c 2601 2829 2610 2820 2610 2809 -c C 
: 6.578 6.578 +S K 
; : N 2558 2796 20 7 rp C 
 L ; : N 2558 2836 20 6 rp C 
 L ; : N 2552 2803 32 6 rp C 
 L ; : N 2552 2829 32 7 rp C 
 L ; : N 2545 2809 46 7 rp C 
 L ; : N 2545 2823 46 6 rp C 
 L ; : N 2545 2816 46 7 rp C 
 L ; : N 2545 2816 46 7 rp C 
 L ; N 2584 2816 M 2584 2805 2575 2796 2564 2796 -c 2553 2796 2544 2805 2544 2816 -c 2544 2826 2553 2835 2564 2835 -c 2575 2835 2584 2826 2584 2816 -c C 
: 6.578 6.578 +S K 
; : N 2525 2809 20 7 rp C 
 L ; : N 2525 2849 20 7 rp C 
 L ; : N 2519 2816 33 7 rp C 
 L ; : N 2519 2842 33 7 rp C 
 L ; : N 2512 2823 46 6 rp C 
 L ; : N 2512 2836 46 6 rp C 
 L ; : N 2512 2829 46 7 rp C 
 L ; : N 2512 2829 46 7 rp C 
 L ; N 2551 2829 M 2551 2818 2542 2809 2531 2809 -c 2520 2809 2512 2818 2512 2829 -c 2512 2840 2520 2848 2531 2848 -c 2542 2848 2551 2840 2551 2829 -c C 
: 6.578 6.578 +S K 
; : N 2499 2823 20 6 rp C 
 L ; : N 2499 2862 20 7 rp C 
 L ; : N 2492 2829 33 7 rp C 
 L ; : N 2492 2856 33 6 rp C 
 L ; : N 2486 2836 46 6 rp C 
 L ; : N 2486 2849 46 7 rp C 
 L ; : N 2486 2842 46 7 rp C 
 L ; : N 2486 2842 46 7 rp C 
 L ; N 2525 2842 M 2525 2831 2516 2822 2505 2822 -c 2494 2822 2485 2831 2485 2842 -c 2485 2853 2494 2862 2505 2862 -c 2516 2862 2525 2853 2525 2842 -c C 
: 6.578 6.578 +S K 
; : N 2473 2836 19 6 rp C 
 L ; : N 2473 2875 19 7 rp C 
 L ; : N 2466 2842 33 7 rp C 
 L ; : N 2466 2869 33 6 rp C 
 L ; : N 2459 2849 47 7 rp C 
 L ; : N 2459 2862 47 7 rp C 
 L ; : N 2459 2856 47 6 rp C 
 L ; : N 2459 2856 47 6 rp C 
 L ; N 2498 2855 M 2498 2844 2490 2835 2479 2835 -c 2468 2835 2459 2844 2459 2855 -c 2459 2866 2468 2875 2479 2875 -c 2490 2875 2498 2866 2498 2855 -c C 
: 6.578 6.578 +S K 
; : N 2440 2849 19 7 rp C 
 L ; : N 2440 2888 19 7 rp C 
 L ; : N 2433 2856 33 6 rp C 
 L ; : N 2433 2882 33 6 rp C 
 L ; : N 2427 2862 46 7 rp C 
 L ; : N 2427 2875 46 7 rp C 
 L ; : N 2427 2869 46 6 rp C 
 L ; : N 2427 2869 46 6 rp C 
 L ; N 2466 2868 M 2466 2857 2457 2848 2446 2848 -c 2435 2848 2426 2857 2426 2868 -c 2426 2879 2435 2888 2446 2888 -c 2457 2888 2466 2879 2466 2868 -c C 
: 6.578 6.578 +S K 
; : N 2413 2862 20 7 rp C 
 L ; : N 2413 2902 20 6 rp C 
 L ; : N 2407 2869 33 6 rp C 
 L ; : N 2407 2895 33 7 rp C 
 L ; : N 2400 2875 46 7 rp C 
 L ; : N 2400 2888 46 7 rp C 
 L ; : N 2400 2882 46 6 rp C 
 L ; : N 2400 2882 46 6 rp C 
 L ; N 2439 2881 M 2439 2870 2430 2862 2419 2862 -c 2409 2862 2400 2870 2400 2881 -c 2400 2892 2409 2901 2419 2901 -c 2430 2901 2439 2892 2439 2881 -c C 
: 6.578 6.578 +S K 
; : N 2387 2869 20 6 rp C 
 L ; : N 2387 2908 20 7 rp C 
 L ; : N 2380 2875 33 7 rp C 
 L ; : N 2380 2902 33 6 rp C 
 L ; : N 2374 2882 46 6 rp C 
 L ; : N 2374 2895 46 7 rp C 
 L ; : N 2374 2888 46 7 rp C 
 L ; : N 2374 2888 46 7 rp C 
 L ; N 2413 2888 M 2413 2877 2404 2868 2393 2868 -c 2382 2868 2373 2877 2373 2888 -c 2373 2899 2382 2908 2393 2908 -c 2404 2908 2413 2899 2413 2888 -c C 
: 6.578 6.578 +S K 
; : N 2361 2882 19 6 rp C 
 L ; : N 2361 2921 19 7 rp C 
 L ; : N 2354 2888 33 7 rp C 
 L ; : N 2354 2915 33 6 rp C 
 L ; : N 2348 2895 46 7 rp C 
 L ; : N 2348 2908 46 7 rp C 
 L ; : N 2348 2902 46 6 rp C 
 L ; : N 2348 2902 46 6 rp C 
 L ; N 2387 2901 M 2387 2890 2378 2881 2367 2881 -c 2356 2881 2347 2890 2347 2901 -c 2347 2912 2356 2921 2367 2921 -c 2378 2921 2387 2912 2387 2901 -c C 
: 6.578 6.578 +S K 
; : N 2328 2888 20 7 rp C 
 L ; : N 2328 2928 20 6 rp C 
 L ; : N 2321 2895 33 7 rp C 
 L ; : N 2321 2921 33 7 rp C 
 L ; : N 2315 2902 46 6 rp C 
 L ; : N 2315 2915 46 6 rp C 
 L ; : N 2315 2908 46 7 rp C 
 L ; : N 2315 2908 46 7 rp C 
 L ; N 2354 2908 M 2354 2897 2345 2888 2334 2888 -c 2323 2888 2314 2897 2314 2908 -c 2314 2919 2323 2927 2334 2927 -c 2345 2927 2354 2919 2354 2908 -c C 
: 6.578 6.578 +S K 
; : N 2302 2902 19 6 rp C 
 L ; : N 2302 2941 19 7 rp C 
 L ; : N 2295 2908 33 7 rp C 
 L ; : N 2295 2934 33 7 rp C 
 L ; : N 2288 2915 46 6 rp C 
 L ; : N 2288 2928 46 6 rp C 
 L ; : N 2288 2921 46 7 rp C 
 L ; : N 2288 2921 46 7 rp C 
 L ; N 2327 2921 M 2327 2910 2319 2901 2308 2901 -c 2297 2901 2288 2910 2288 2921 -c 2288 2932 2297 2941 2308 2941 -c 2319 2941 2327 2932 2327 2921 -c C 
: 6.578 6.578 +S K 
; : N 2275 2908 20 7 rp C 
 L ; : N 2275 2948 20 6 rp C 
 L ; : N 2269 2915 33 6 rp C 
 L ; : N 2269 2941 33 7 rp C 
 L ; : N 2262 2921 46 7 rp C 
 L ; : N 2262 2934 46 7 rp C 
 L ; : N 2262 2928 46 6 rp C 
 L ; : N 2262 2928 46 6 rp C 
 L ; N 2301 2927 M 2301 2917 2292 2908 2281 2908 -c 2270 2908 2262 2917 2262 2927 -c 2262 2938 2270 2947 2281 2947 -c 2292 2947 2301 2938 2301 2927 -c C 
: 6.578 6.578 +S K 
; : N 2249 2921 20 7 rp C 
 L ; : N 2249 2961 20 6 rp C 
 L ; : N 2242 2928 33 6 rp C 
 L ; : N 2242 2954 33 7 rp C 
 L ; : N 2236 2934 46 7 rp C 
 L ; : N 2236 2948 46 6 rp C 
 L ; : N 2236 2941 46 7 rp C 
 L ; : N 2236 2941 46 7 rp C 
 L ; N 2275 2941 M 2275 2930 2266 2921 2255 2921 -c 2244 2921 2235 2930 2235 2941 -c 2235 2951 2244 2960 2255 2960 -c 2266 2960 2275 2951 2275 2941 -c C 
: 6.578 6.578 +S K 
; : N 2223 2928 19 6 rp C 
 L ; : N 2223 2967 19 7 rp C 
 L ; : N 2216 2934 33 7 rp C 
 L ; : N 2216 2961 33 6 rp C 
 L ; : N 2209 2941 46 7 rp C 
 L ; : N 2209 2954 46 7 rp C 
 L ; : N 2209 2948 46 6 rp C 
 L ; : N 2209 2948 46 6 rp C 
 L ; N 2248 2947 M 2248 2936 2240 2927 2229 2927 -c 2218 2927 2209 2936 2209 2947 -c 2209 2958 2218 2967 2229 2967 -c 2240 2967 2248 2958 2248 2947 -c C 
: 6.578 6.578 +S K 
; : N 2190 2941 19 7 rp C 
 L ; : N 2190 2981 19 6 rp C 
 L ; : N 2183 2948 33 6 rp C 
 L ; : N 2183 2974 33 7 rp C 
 L ; : N 2177 2954 46 7 rp C 
 L ; : N 2177 2967 46 7 rp C 
 L ; : N 2177 2961 46 6 rp C 
 L ; : N 2177 2961 46 6 rp C 
 L ; N 2215 2960 M 2215 2949 2207 2941 2196 2941 -c 2185 2941 2176 2949 2176 2960 -c 2176 2971 2185 2980 2196 2980 -c 2207 2980 2215 2971 2215 2960 -c C 
: 6.578 6.578 +S K 
; : N 2163 2948 20 6 rp C 
 L ; : N 2163 2987 20 7 rp C 
 L ; : N 2157 2954 33 7 rp C 
 L ; : N 2157 2981 33 6 rp C 
 L ; : N 2150 2961 46 6 rp C 
 L ; : N 2150 2974 46 7 rp C 
 L ; : N 2150 2967 46 7 rp C 
 L ; : N 2150 2967 46 7 rp C 
 L ; N 2189 2967 M 2189 2956 2180 2947 2169 2947 -c 2159 2947 2150 2956 2150 2967 -c 2150 2978 2159 2987 2169 2987 -c 2180 2987 2189 2978 2189 2967 -c C 
: 6.578 6.578 +S K 
; : N 2130 2961 20 6 rp C 
 L ; : N 2130 3000 20 7 rp C 
 L ; : N 2124 2967 33 7 rp C 
 L ; : N 2124 2994 33 6 rp C 
 L ; : N 2117 2974 46 7 rp C 
 L ; : N 2117 2987 46 7 rp C 
 L ; : N 2117 2981 46 6 rp C 
 L ; : N 2117 2981 46 6 rp C 
 L ; N 2156 2980 M 2156 2969 2147 2960 2137 2960 -c 2126 2960 2117 2969 2117 2980 -c 2117 2991 2126 3000 2137 3000 -c 2147 3000 2156 2991 2156 2980 -c C 
: 6.578 6.578 +S K 
; : N 2104 2967 20 7 rp C 
 L ; : N 2104 3007 20 6 rp C 
 L ; : N 2098 2974 32 7 rp C 
 L ; : N 2098 3000 32 7 rp C 
 L ; : N 2091 2981 46 6 rp C 
 L ; : N 2091 2994 46 6 rp C 
 L ; : N 2091 2987 46 7 rp C 
 L ; : N 2091 2987 46 7 rp C 
 L ; N 2130 2987 M 2130 2976 2121 2967 2110 2967 -c 2099 2967 2090 2976 2090 2987 -c 2090 2997 2099 3006 2110 3006 -c 2121 3006 2130 2997 2130 2987 -c C 
: 6.578 6.578 +S K 
; : N 2065 2981 19 6 rp C 
 L ; : N 2065 3020 19 7 rp C 
 L ; : N 2058 2987 33 7 rp C 
 L ; : N 2058 3013 33 7 rp C 
 L ; : N 2051 2994 47 6 rp C 
 L ; : N 2051 3007 47 6 rp C 
 L ; : N 2051 3000 47 7 rp C 
 L ; : N 2051 3000 47 7 rp C 
 L ; N 2090 3000 M 2090 2989 2082 2980 2071 2980 -c 2060 2980 2051 2989 2051 3000 -c 2051 3011 2060 3019 2071 3019 -c 2082 3019 2090 3011 2090 3000 -c C 
: 6.578 6.578 +S K 
; : N 2032 2987 19 7 rp C 
 L ; : N 2032 3027 19 6 rp C 
 L ; : N 2025 2994 33 6 rp C 
 L ; : N 2025 3020 33 7 rp C 
 L ; : N 2019 3000 46 7 rp C 
 L ; : N 2019 3013 46 7 rp C 
 L ; : N 2019 3007 46 6 rp C 
 L ; : N 2019 3007 46 6 rp C 
 L ; N 2058 3006 M 2058 2995 2049 2987 2038 2987 -c 2027 2987 2018 2995 2018 3006 -c 2018 3017 2027 3026 2038 3026 -c 2049 3026 2058 3017 2058 3006 -c C 
: 6.578 6.578 +S K 
; : N 2012 3000 20 7 rp C 
 L ; : N 2012 3040 20 6 rp C 
 L ; : N 2005 3007 33 6 rp C 
 L ; : N 2005 3033 33 7 rp C 
 L ; : N 1999 3013 46 7 rp C 
 L ; : N 1999 3027 46 6 rp C 
 L ; : N 1999 3020 46 7 rp C 
 L ; : N 1999 3020 46 7 rp C 
 L ; N 2038 3020 M 2038 3009 2029 3000 2018 3000 -c 2007 3000 1998 3009 1998 3019 -c 1998 3030 2007 3039 2018 3039 -c 2029 3039 2038 3030 2038 3020 -c C 
: 6.578 6.578 +S K 
; : N 1973 3007 19 6 rp C 
 L ; : N 1973 3046 19 7 rp C 
 L ; : N 1966 3013 33 7 rp C 
 L ; : N 1966 3040 33 6 rp C 
 L ; : N 1959 3020 46 7 rp C 
 L ; : N 1959 3033 46 7 rp C 
 L ; : N 1959 3027 46 6 rp C 
 L ; : N 1959 3027 46 6 rp C 
 L ; N 1998 3026 M 1998 3015 1990 3006 1979 3006 -c 1968 3006 1959 3015 1959 3026 -c 1959 3037 1968 3046 1979 3046 -c 1990 3046 1998 3037 1998 3026 -c C 
: 6.578 6.578 +S K 
; : N 1940 3020 19 7 rp C 
 L ; : N 1940 3059 19 7 rp C 
 L ; : N 1933 3027 33 6 rp C 
 L ; : N 1933 3053 33 6 rp C 
 L ; : N 1926 3033 47 7 rp C 
 L ; : N 1926 3046 47 7 rp C 
 L ; : N 1926 3040 47 6 rp C 
 L ; : N 1926 3040 47 6 rp C 
 L ; N 1965 3039 M 1965 3028 1957 3019 1946 3019 -c 1935 3019 1926 3028 1926 3039 -c 1926 3050 1935 3059 1946 3059 -c 1957 3059 1965 3050 1965 3039 -c C 
: 6.578 6.578 +S K 
; : N 1900 3027 20 6 rp C 
 L ; : N 1900 3066 20 7 rp C 
 L ; : N 1894 3033 32 7 rp C 
 L ; : N 1894 3059 32 7 rp C 
 L ; : N 1887 3040 46 6 rp C 
 L ; : N 1887 3053 46 6 rp C 
 L ; : N 1887 3046 46 7 rp C 
 L ; : N 1887 3046 46 7 rp C 
 L ; N 1926 3046 M 1926 3035 1917 3026 1906 3026 -c 1895 3026 1886 3035 1886 3046 -c 1886 3057 1895 3066 1906 3066 -c 1917 3066 1926 3057 1926 3046 -c C 
: 6.578 6.578 +S K 
; : N 1867 3040 20 6 rp C 
 L ; : N 1867 3079 20 7 rp C 
 L ; : N 1861 3046 33 7 rp C 
 L ; : N 1861 3073 33 6 rp C 
 L ; : N 1854 3053 46 6 rp C 
 L ; : N 1854 3066 46 7 rp C 
 L ; : N 1854 3059 46 7 rp C 
 L ; : N 1854 3059 46 7 rp C 
 L ; N 1893 3059 M 1893 3048 1884 3039 1873 3039 -c 1862 3039 1854 3048 1854 3059 -c 1854 3070 1862 3079 1873 3079 -c 1884 3079 1893 3070 1893 3059 -c C 
: 6.578 6.578 +S K 
; : N 1841 3046 20 7 rp C 
 L ; : N 1841 3086 20 6 rp C 
 L ; : N 1834 3053 33 6 rp C 
 L ; : N 1834 3079 33 7 rp C 
 L ; : N 1828 3059 46 7 rp C 
 L ; : N 1828 3073 46 6 rp C 
 L ; : N 1828 3066 46 7 rp C 
 L ; : N 1828 3066 46 7 rp C 
 L ; N 1867 3066 M 1867 3055 1858 3046 1847 3046 -c 1836 3046 1827 3055 1827 3066 -c 1827 3076 1836 3085 1847 3085 -c 1858 3085 1867 3076 1867 3066 -c C 
: 6.578 6.578 +S K 
; : N 1808 3059 20 7 rp C 
 L ; : N 1808 3099 20 7 rp C 
 L ; : N 1801 3066 33 7 rp C 
 L ; : N 1801 3092 33 7 rp C 
 L ; : N 1795 3073 46 6 rp C 
 L ; : N 1795 3086 46 6 rp C 
 L ; : N 1795 3079 46 7 rp C 
 L ; : N 1795 3079 46 7 rp C 
 L ; N 1834 3079 M 1834 3068 1825 3059 1814 3059 -c 1803 3059 1794 3068 1794 3079 -c 1794 3090 1803 3098 1814 3098 -c 1825 3098 1834 3090 1834 3079 -c C 
: 6.578 6.578 +S K 
; : N 1775 3066 20 7 rp C 
 L ; : N 1775 3106 20 6 rp C 
 L ; : N 1769 3073 32 6 rp C 
 L ; : N 1769 3099 32 7 rp C 
 L ; : N 1762 3079 46 7 rp C 
 L ; : N 1762 3092 46 7 rp C 
 L ; : N 1762 3086 46 6 rp C 
 L ; : N 1762 3086 46 6 rp C 
 L ; N 1801 3085 M 1801 3074 1792 3066 1781 3066 -c 1770 3066 1761 3074 1761 3085 -c 1761 3096 1770 3105 1781 3105 -c 1792 3105 1801 3096 1801 3085 -c C 
: 6.578 6.578 +S K 
; : N 1749 3079 20 7 rp C 
 L ; : N 1749 3119 20 6 rp C 
 L ; : N 1742 3086 33 6 rp C 
 L ; : N 1742 3112 33 7 rp C 
 L ; : N 1736 3092 46 7 rp C 
 L ; : N 1736 3106 46 6 rp C 
 L ; : N 1736 3099 46 7 rp C 
 L ; : N 1736 3099 46 7 rp C 
 L ; N 1775 3098 M 1775 3088 1766 3079 1755 3079 -c 1744 3079 1735 3088 1735 3098 -c 1735 3109 1744 3118 1755 3118 -c 1766 3118 1775 3109 1775 3098 -c C 
: 6.578 6.578 +S K 
; : N 1716 3086 20 6 rp C 
 L ; : N 1716 3125 20 7 rp C 
 L ; : N 1709 3092 33 7 rp C 
 L ; : N 1709 3119 33 6 rp C 
 L ; : N 1703 3099 46 7 rp C 
 L ; : N 1703 3112 46 7 rp C 
 L ; : N 1703 3106 46 6 rp C 
 L ; : N 1703 3106 46 6 rp C 
 L ; N 1742 3105 M 1742 3094 1733 3085 1722 3085 -c 1711 3085 1702 3094 1702 3105 -c 1702 3116 1711 3125 1722 3125 -c 1733 3125 1742 3116 1742 3105 -c C 
: 6.578 6.578 +S K 
; : N 1690 3099 19 7 rp C 
 L ; : N 1690 3138 19 7 rp C 
 L ; : N 1683 3106 33 6 rp C 
 L ; : N 1683 3132 33 6 rp C 
 L ; : N 1676 3112 46 7 rp C 
 L ; : N 1676 3125 46 7 rp C 
 L ; : N 1676 3119 46 6 rp C 
 L ; : N 1676 3119 46 6 rp C 
 L ; N 1715 3118 M 1715 3107 1707 3098 1696 3098 -c 1685 3098 1676 3107 1676 3118 -c 1676 3129 1685 3138 1696 3138 -c 1707 3138 1715 3129 1715 3118 -c C 
: 6.578 6.578 +S K 
; : N 1657 3106 19 6 rp C 
 L ; : N 1657 3145 19 7 rp C 
 L ; : N 1650 3112 33 7 rp C 
 L ; : N 1650 3138 33 7 rp C 
 L ; : N 1644 3119 46 6 rp C 
 L ; : N 1644 3132 46 6 rp C 
 L ; : N 1644 3125 46 7 rp C 
 L ; : N 1644 3125 46 7 rp C 
 L ; N 1683 3125 M 1683 3114 1674 3105 1663 3105 -c 1652 3105 1643 3114 1643 3125 -c 1643 3136 1652 3145 1663 3145 -c 1674 3145 1683 3136 1683 3125 -c C 
: 6.578 6.578 +S K 
; : N 1597 3112 20 7 rp C 
 L ; : N 1597 3152 20 6 rp C 
 L ; : N 1591 3119 33 6 rp C 
 L ; : N 1591 3145 33 7 rp C 
 L ; : N 1584 3125 46 7 rp C 
 L ; : N 1584 3138 46 7 rp C 
 L ; : N 1584 3132 46 6 rp C 
 L ; : N 1584 3132 46 6 rp C 
 L ; N 1623 3131 M 1623 3120 1614 3112 1604 3112 -c 1593 3112 1584 3120 1584 3131 -c 1584 3142 1593 3151 1604 3151 -c 1614 3151 1623 3142 1623 3131 -c C 
: 6.578 6.578 +S K 
; : N 1525 3125 20 7 rp C 
 L ; : N 1525 3165 20 6 rp C 
 L ; : N 1519 3132 32 6 rp C 
 L ; : N 1519 3158 32 7 rp C 
 L ; : N 1512 3138 46 7 rp C 
 L ; : N 1512 3152 46 6 rp C 
 L ; : N 1512 3145 46 7 rp C 
 L ; : N 1512 3145 46 7 rp C 
 L ; N 1551 3145 M 1551 3134 1542 3125 1531 3125 -c 1520 3125 1511 3134 1511 3144 -c 1511 3155 1520 3164 1531 3164 -c 1542 3164 1551 3155 1551 3145 -c C 
: 6.578 6.578 +S K 
; : N 1446 3145 20 7 rp C 
 L ; : N 1446 3184 20 7 rp C 
 L ; : N 1440 3152 32 6 rp C 
 L ; : N 1440 3178 32 6 rp C 
 L ; : N 1433 3158 46 7 rp C 
 L ; : N 1433 3171 46 7 rp C 
 L ; : N 1433 3165 46 6 rp C 
 L ; : N 1433 3165 46 6 rp C 
 L ; N 1472 3164 M 1472 3153 1463 3145 1452 3145 -c 1441 3145 1432 3153 1432 3164 -c 1432 3175 1441 3184 1452 3184 -c 1463 3184 1472 3175 1472 3164 -c C 
: 6.578 6.578 +S K 
; : N 1453 3145 19 7 rp C 
 L ; : N 1453 3184 19 7 rp C 
 L ; : N 1446 3152 33 6 rp C 
 L ; : N 1446 3178 33 6 rp C 
 L ; : N 1440 3158 46 7 rp C 
 L ; : N 1440 3171 46 7 rp C 
 L ; : N 1440 3165 46 6 rp C 
 L ; : N 1440 3165 46 6 rp C 
 L ; N 1479 3164 M 1479 3153 1470 3145 1459 3145 -c 1448 3145 1439 3153 1439 3164 -c 1439 3175 1448 3184 1459 3184 -c 1470 3184 1479 3175 1479 3164 -c C 
: 6.578 6.578 +S K 
; : N 1466 3145 20 7 rp C 
 L ; : N 1466 3184 20 7 rp C 
 L ; : N 1459 3152 33 6 rp C 
 L ; : N 1459 3178 33 6 rp C 
 L ; : N 1453 3158 46 7 rp C 
 L ; : N 1453 3171 46 7 rp C 
 L ; : N 1453 3165 46 6 rp C 
 L ; : N 1453 3165 46 6 rp C 
 L ; N 1492 3164 M 1492 3153 1483 3145 1472 3145 -c 1461 3145 1452 3153 1452 3164 -c 1452 3175 1461 3184 1472 3184 -c 1483 3184 1492 3175 1492 3164 -c C 
: 6.578 6.578 +S K 
; : N 1440 3152 19 6 rp C 
 L ; : N 1440 3191 19 7 rp C 
 L ; : N 1433 3158 33 7 rp C 
 L ; : N 1433 3184 33 7 rp C 
 L ; : N 1426 3165 46 6 rp C 
 L ; : N 1426 3178 46 6 rp C 
 L ; : N 1426 3171 46 7 rp C 
 L ; : N 1426 3171 46 7 rp C 
 L ; N 1465 3171 M 1465 3160 1457 3151 1446 3151 -c 1435 3151 1426 3160 1426 3171 -c 1426 3182 1435 3191 1446 3191 -c 1457 3191 1465 3182 1465 3171 -c C 
: 6.578 6.578 +S K 
; : N 1420 3158 20 7 rp C 
 L ; : N 1420 3198 20 6 rp C 
 L ; : N 1413 3165 33 6 rp C 
 L ; : N 1413 3191 33 7 rp C 
 L ; : N 1407 3171 46 7 rp C 
 L ; : N 1407 3184 46 7 rp C 
 L ; : N 1407 3178 46 6 rp C 
 L ; : N 1407 3178 46 6 rp C 
 L ; N 1446 3177 M 1446 3167 1437 3158 1426 3158 -c 1415 3158 1406 3167 1406 3177 -c 1406 3188 1415 3197 1426 3197 -c 1437 3197 1446 3188 1446 3177 -c C 
: 6.578 6.578 +S K 
; : N 1380 3165 20 6 rp C 
 L ; : N 1380 3204 20 7 rp C 
 L ; : N 1374 3171 33 7 rp C 
 L ; : N 1374 3198 33 6 rp C 
 L ; : N 1367 3178 46 6 rp C 
 L ; : N 1367 3191 46 7 rp C 
 L ; : N 1367 3184 46 7 rp C 
 L ; : N 1367 3184 46 7 rp C 
 L ; N 1406 3184 M 1406 3173 1397 3164 1386 3164 -c 1375 3164 1367 3173 1367 3184 -c 1367 3195 1375 3204 1386 3204 -c 1397 3204 1406 3195 1406 3184 -c C 
: 6.578 6.578 +S K 
; : N 1367 3165 20 6 rp C 
 L ; : N 1367 3204 20 7 rp C 
 L ; : N 1361 3171 32 7 rp C 
 L ; : N 1361 3198 32 6 rp C 
 L ; : N 1354 3178 46 6 rp C 
 L ; : N 1354 3191 46 7 rp C 
 L ; : N 1354 3184 46 7 rp C 
 L ; : N 1354 3184 46 7 rp C 
 L ; N 1393 3184 M 1393 3173 1384 3164 1373 3164 -c 1362 3164 1354 3173 1354 3184 -c 1354 3195 1362 3204 1373 3204 -c 1384 3204 1393 3195 1393 3184 -c C 
: 6.578 6.578 +S K 
; : N 1361 3171 19 7 rp C 
 L ; : N 1361 3211 19 6 rp C 
 L ; : N 1354 3178 33 6 rp C 
 L ; : N 1354 3204 33 7 rp C 
 L ; : N 1347 3184 46 7 rp C 
 L ; : N 1347 3198 46 6 rp C 
 L ; : N 1347 3191 46 7 rp C 
 L ; : N 1347 3191 46 7 rp C 
 L ; N 1386 3191 M 1386 3180 1378 3171 1367 3171 -c 1356 3171 1347 3180 1347 3191 -c 1347 3201 1356 3210 1367 3210 -c 1378 3210 1386 3201 1386 3191 -c C 
: 6.578 6.578 +S K 
; : N 1354 3171 20 7 rp C 
 L ; : N 1354 3211 20 6 rp C 
 L ; : N 1347 3178 33 6 rp C 
 L ; : N 1347 3204 33 7 rp C 
 L ; : N 1341 3184 46 7 rp C 
 L ; : N 1341 3198 46 6 rp C 
 L ; : N 1341 3191 46 7 rp C 
 L ; : N 1341 3191 46 7 rp C 
 L ; N 1380 3191 M 1380 3180 1371 3171 1360 3171 -c 1349 3171 1340 3180 1340 3191 -c 1340 3201 1349 3210 1360 3210 -c 1371 3210 1380 3201 1380 3191 -c C 
: 6.578 6.578 +S K 
; : N 1341 3178 20 6 rp C 
 L ; : N 1341 3217 20 7 rp C 
 L ; : N 1334 3184 33 7 rp C 
 L ; : N 1334 3211 33 6 rp C 
 L ; : N 1328 3191 46 7 rp C 
 L ; : N 1328 3204 46 7 rp C 
 L ; : N 1328 3198 46 6 rp C 
 L ; : N 1328 3198 46 6 rp C 
 L ; N 1367 3197 M 1367 3186 1358 3177 1347 3177 -c 1336 3177 1327 3186 1327 3197 -c 1327 3208 1336 3217 1347 3217 -c 1358 3217 1367 3208 1367 3197 -c C 
: 6.578 6.578 +S K 
; N 1439 1957 M 1439 1948 1432 1940 1423 1940 -c 1413 1940 1406 1948 1406 1957 -c 1406 1966 1413 1973 1423 1973 -c 1432 1973 1439 1966 1439 1957 -c C 
: 6.578 6.578 +S K 
; : N 1420 2040 13 39 rp C 
 L ; : N 1420 2040 13 6 rp C 
 L ; : N 1420 2073 13 6 rp C 
 L ; : N 1413 2046 27 7 rp C 
 L ; : N 1413 2066 27 7 rp C 
 L ; : N 1407 2053 39 6 rp C 
 L ; : N 1407 2059 39 7 rp C 
 L ; : N 1407 2059 39 7 rp C 
 L ; : N 1407 2053 39 6 rp C 
 L ; N 1439 2056 M 1439 2047 1432 2039 1423 2039 -c 1413 2039 1406 2047 1406 2056 -c 1406 2065 1413 2072 1423 2072 -c 1432 2072 1439 2065 1439 2056 -c C 
: 6.578 6.578 +S K 
; 2472 VM?
3 10014 81 <00010087000003e6043e0016017d40130503061302a810b810e303e713f0
03f6130604b8fff0403c0b0d347910019810d018e018ff18042008140e14
16121c05070106160d0a0d0e0c0e2418401010025518400b0b02550b2810
1002550b140e0e02550bb8ffec40110d0d02550b040c0c02550b220b0b02
550bb8fff4400b0b0b06550b14101006550bb8fff9400b0d0d06550b0a0f
0f06550bb8fff640120c0c06550b40333634ff0b01ff0b010b4e18b8ffc0
401a343634b018f018027018a018b018c01804180302331516250100b8ff
f6b41111025500b8fffab41010025500b8fffa40170e0e025500040c0c02
55000a0b0b025500040b0b065500b8fffa40110f0f065500020c0c065500
040d0d065500b8ffc04012333634f0000100002000d000e00004004e1710
f65d712b2b2b2b2b2b2b2b2b2b3cfd3cf43c105d712bf65d712b2b2b2b2b
2b2b2b2b2b2b2b2bed3c103c003f3c3f3fed113901123931304379401606
11090a080a070a0306102611060e1b010f0a121b01002b012b2b2a81015d
71002b5d71331133153633321616171615112311342626232206151187a2
75dd60a150100ab42a6b4873a7042697af45704d327dfd7302866e6d4192
ccfdbc00>/TT61t00 AddT42Char 
3 6758 73 <000100130000028005d30017010d401e1409010f192f193019401970199b
0c9c0da90d081a0d280db019c0190419b8ffc040281a1f341d080d030c0f
1c0a0115022b1413040306000a9f140114ff134004172504000302920101
00b8ffc0b331383400b8ffc0402b1c1f3490000119400f0f025519400d0e
025500141010025500280f0f025500220e0e0255002c0d0d025500b8fff2
400b0c0c025500140b0b065500b8ffeab41010065500b8ffe6b40f0f0655
00b8fffab70c0c065500a31819bc01ba002100f6010a00182b2bf62b2b2b
2b2b2b2b2b2b2b2b5d2b2b3c10f43c103ced10eded5d003f3f3c3c3cfd3c
3fed391139313043794014101106090706080602061009121b0011060f1b
012b012b2a8181012b715d00723311233533353437363633321707262322
06151533152311b29f9f131a83764c5c1b38325244cfcf039a8c716b3446
57129d0a4660628cfc66>/TT61t00 AddT42Char 
3 9202 79 <000100830000013705ba000300e3b605360b0b025505b8ffc0b337383405
b8ffc0b334353405b8ffc0b330313405b8ffc0b322253405b8ffc0402515
17340f051f059f05df05044f05df05f005031f0570058005ff0504010000
0a0203250100b8ffc0b337383400b8ffc040153335349f0001c000f00002
00002000d000e0000400b8fff8b41010025500b8fffa401d0e0e02550004
0c0c0255000a0b0b025500140b0b065500081010065500b8fffeb40d0d06
5500b8ffffb40c0c065500b8fffc400a0c0c0655004e044750182b10f62b
2b2b2b2b2b2b2b2b5d71722b2b3cfd3c003f3f3130015d71722b2b2b2b2b
2b3311331183b405bafa4600>/TT61t00 AddT42Char 
3 12974 87 <00010024fff2022a0599001700d8b9000affc0b323263409b8ffc0404123
263480190100010c0d0a0103001610092b0f0a06161c030b0f1022002201
0d12250c01ff070845094560077007800790070400072007a007b007c007
d0070607b8ffeeb41010025507b8fff4b40f0f025507b8fff2b40e0e0255
07b8fff8b40d0d025507b8fff8b40c0c025507b8fffab41010065507b8ff
f0400b0f0f065507060c0c065507b8ffe8b40d0d065507ba026a00180136
b166182b10f62b2b2b2b2b2b2b2b2b5d71f4e410ed3cfd3c10e4f43c003f
ed3f3cfd3c1139123911333310c93130015d2b2b25170623222626351123
353311371133152311141616333202101a4c3c626c2c8484b3b5b5132b28
1ea19f103e65a202638c01076cfe8d8cfd934d2c1a00>/TT61t00 AddT42Char 
3 6312 72 <0002004bffe8041e043e0015001d015340171f001c150255035d055d0955
0b65036b056f09650b0815b8ffe4b40d0d065511b8ffe440520d0d06551d
1c0d0d06552712d905fa14f61a0431123a19311c41124d1a411c51125c19
521c61126d1a611c78067815f602f618100016010f0d1717501660167016
03161c0f9010a010021010041b1c0a0700ba02aa0001ffc0b41010025501
b8ffc04010101006551001010195131c040b17400db8ffdcb40d0d02550d
b8ffeeb40d0d06550db8ffeab40c0c06550db8ffc04009272a34b00d010d
1a1fb8ffc0b32526341fb8ffc040411e2334301f011f163310240740242a
341f073f074f070307200b0b025507180c0c0255071c0d0d0255070e0b0b
0655071c0c0c065507160d0d065507191e3437182b4e10f42b2b2b2b2b2b
5d2b4dfde44e10712b2bf6712b2b2b2b4ded003fedfd5d2b2be43fed1239
2f5d3cfd713c011112393912393130015d005d2b2b2b0171720117060623
22001110003332001114072116163332360121262726232206035eba2cee
b9e9feef0114dcd5010e01fce80ab285638cfdda02510c3856897ca90156
17a3b4011f0103010c0128fedefef91020afba680195864368a6>/TT61t00 AddT42Char 
3 11776 85 <00010085000002c6043e001100c9403b2f13011004012304340443045304
66047404060911080908090d1311090d000308010b1c06070106000a0928
900801082220130113022211250100b8ffc04010333634f0000100002000
d000e0000400b8fff8b41010025500b8fff840110e0e025500040c0c0255
00060b0b025500b8fffcb41010065500b8fff440160f0f065500060c0c06
5500080d0d0655004e1247c4182b10f62b2b2b2b2b2b2b2b5d712b3cfde4
105df472e4003f3f3fed11393911393901111239390010c9870e7dc43130
005d72015d33113315363633321707262322060706151185a23e693f5b5e
3e42423b5e141e0426a171483aa727473f6072fdd400>/TT61t00 AddT42Char 
3 5876 71 <00020046ffe803df05ba0011001d015540a40a02040d250d340d440d0535
14351c5702540a5214531c6702640565096314601cc01fd405d513dd19e5
13e514ef17eb19e51de01fff1f161f1f2b1a3c163c1a4b1a701f901f072e
02240d2e163a02350d4b02450d4614491c570a560d670de506e716fa01f4
0e100115030e0b100f001b1c0b0711000a151c030b1833010025110f2510
10d011011011401160118011041f400b0b02551f400d0d02551112101002
5511b8fff440110f0f025511060e0e025511180d0d025511b8fff2400b0b
0b0655110e1010065511b8ffeeb40c0c065511b8fff840420d0d06551174
1224bf07cf07df07ff07041f073f074f0703071e0b0b025507180c0c0255
071e0d0d0255070c0b0b0655070c0d0d0655071a0c0c065507191e345018
2b4e10f42b2b2b2b2b2b5d714dedfd2b2b2b2b2b2b2b2b2b2b5d713c10ed
10fd3ce4003fed3f3c3fed3f3c11391112393130005d01715d0071213506
232226263534123633321617113311011416333236353426232206033865
c47fd5756ad48360962fb3fd20ac7576a5a87b78a1869e8cfba39f01038a
5141020efa460212cccac1c6daccc400>/TT61t00 AddT42Char 
/TT61t00 findfont /CharStrings get begin
/n 81 def
/f 73 def
/l 79 def
/t 87 def
/e 72 def
/r 85 def
/d 71 def
end
/TT61t00 findfont /Encoding get
dup 16 /n put
dup 17 /f put
dup 18 /l put
dup 19 /t put
dup 20 /e put
dup 21 /r put
dup 22 /d put
pop
/F1S6FYFFFFFF90 F1 [111.859 0 0 -111.852 0 0 ] mFS
F1S6FYFFFFFF90 Ji 
1499 2007 M <0E10110D121314151416>[59 59 33 26 20 27 59 39 59  0]xS 
1499 2112 M <110D121314151416>[33 26 20 26 59 40 59  0]xS 
81096 VM?
-0.625 -0.375 2 1.016
 256 array 0 1 255 {1 index exch /.notdef put} for  /TT63t00
Type42DictBegin
[<00010000000a000a000a000a63767420fb3ea3da000000ac0000075a6670
676d08e8ba2800000808000005d7676c79664eed1b7000008b0c0007cfa2
68656164e4841a9700000de00000003668686561127e162400000e180000
0024686d74784befbf3500000e3c0000356c6c6f636133ab8d7e000043a8
000035706d61787015440476000079180000002070726570f14ae5160000
7938000011d26764697200000000000000000000000005ba001c05ba001c
05a7001c0426001c0000ffe40000ffe40000ffe4fe69ffe405ba001cfe69
ffe402ea0000011d0000011d000000000000000000b200ac00d701280120
00b301fa001700f8011901310049000400f7000300af00fd009500140054
00960112002400160055004901040119012b008c019bff76ffe9003d0092
00a2ffb70182ffaa0016008f00c600f8001c00de04010037004e00550055
006500e903e50059ff9a00080087000b003b00520116006100d600d600f5
00000093009400be017cfff80004001400820092003c00410041ffc1fffc
002a008c049005d809b5009100bb0106ff63ff69001e0022008a022bffd6
ffdf0026005900a300ac0104012b01c004480021006b00850098011903c6
006b009500a400fe010c025d034305bf000000490056006e0077008a00aa
00ca0112015005d805f0ff7bffe70006001300280061006900e90135014d
02a5040cff3effda005b00b900c801190119011901c0045b04a7055bfe3f
ff9dffc2001500b7010a01bc01c10532058efd81ffa1ffae000c00260031
003d004e00560062008300c100c900f100f2027fff7f00480053007700c5
011d01200126012801d60219027e027e03d3002e0041005d006b0075009f
00b000b200ba00bb00bd00d600db00e000e50114011b014a0162019101f2
020c026402cf039b03b403d4040104a9001600230025002a007400a500b6
00cc00cd00cf0105012001300150016a016f0197019d01e002b002ec02f7
0408048304fb04fd0526fee0fefbff4efff50018001a004c007a007f0091
00a300b300b400ce00d500f200f300f601100138016801a101b001e001ec
02090222024f0270029602a502ad034e039103c104350442046b04cd04da
0586058b076107fefca6fe93feadfed1ffb7ffd10003000e001800260046
00690081008f00a500bf00d300d500d900dd00e20119012b0138013b015a
015e016801730188019401ad01c501d101ea01f20200020002000222023b
0244024f026f0272027e02820293029402a502cf02cf02d002da02dd02eb
02f5030503220336037103a103b003b803d003e604100426042e0431044f
045a04ff053205320547055305a805ab05c205f0063c0664067006e80782
078408ccfd2afddefe00fe68feb0feb3ffaa00080059007a0091009e00a2
00af00b400bb00ca00cc00ce00d900e000f40114011a01210127012b0139
0146014b014d0157015c01650182018701920198019b01a201ae01c501c5
01d102070222022b024102530261026502840287028d02b402b402ba02c9
02d602d802ed02f503170323032b03310349035a035b036e03710374037e
03840391039103aa03cf03d303e703e803ed04080417041e0475047a0499
04a704b404d1054c056d056d05a205bf05c005d105fc05fc0602061a061c
062f066a06a806e2070607360750078907d407f30870011c012a011a0120
0000000000000000000000000219000b001e02aa0214047f01ed0000001d
0104000f0091002b01880153011201f3003f03fe0168010e047f01ed036e
03150219041300000000064004b00000027401bb003501c5007f06020301
000004e000b201dc02e004c3023d00d50160011904a7036e05ca022100ab
0426009002bc02bb014200b4023c0256029c030001e501a800e5006b0078
0094016b017300ab01ed013a017d0137017f00d4021603530184003cffa2
02040109014901f0006e031500810464005e000000000000000000000000
000000000000000000000000000000000000013900dc00e9fe9e040d047c
012b00b80096005900ac00df01a900fa0105ffec00170003005500610004
008c00a3008500280120005d00d6007f012601190104016c06cf00b40106
00000737063e047a00f000f900e905ba042604420000ffe7fe69049e04e3
ff37ff2d01200105012000a800740068004700f200e500d900bd00a80068
0047005c0048000a0028003200410050005a0064007d00870091ffb0ff9c
ff83ff79ff6f00cb012000fa012c01fa01a000d500b8005c003c00c800c8
008f00d9018b00b300470000000000000000000000000000000000000000
000000000000000000000000000000000000000000000000000000000000
00000000fe6400c000ea01180125013203b003ed0576059005aa05b405be
05cd063100780084009b00cc00e200f4010a0120016300d100ea00f70108
01420019002c00340041003800480058006c025903bd0043011a007000d3
0028003700420050005a0064007300780082008c009c00a500bd00ce00f0
0110015c00be00d801020117012c016300ea01080041004b0055005f0073
00a60109018301b300410064001e002a00eb00fa010e01380274002c0040
0082009600b600c000cc00dc00e600f000ff010a0120012c013b01440156
016300f70057006401100136005001b10000ffb60039004e004403cc00e5
002401100042012201a400f0006000e0000e001d003905e30102002cfe4e
ff38026903bd011600ff000e00a00054001b003d01710041000f005000fd
0015014f0035fe52002c00d3010304b001d200b600c000990265ff870377
fe6c00cb00a9005c0040047607440000404154403f3e3d3c3b3a39383735
34333231302f2e2d2c2b2a292827262524232221201f1e1d1c1b1a191817
161514131211100f0e0d0c0b0a090807060504030201002c4523466020b0
2660b004262348482d2c452346236120b02661b004262348482d2c452346
60b0206120b04660b004262348482d2c4523462361b0206020b02661b020
61b004262348482d2c45234660b0406120b06660b004262348482d2c4523
462361b0406020b02661b04061b004262348482d2c0110203c003c2d2c20
452320b0cd442320b8015a51582320b08d44235920b0ed51582320b04d44
235920b09051582320b00d44235921212d2c20204518684420b001602045
b04676688a4560442d2c01b10b0a432343650a2d2c00b10a0b4323430b2d
2c00b0172370b101173e01b0172370b10217453ab10200080d2d2c45b01a
234445b01923442d2c2045b00325456164b050515845441b2121592d2cb0
0143632362b0002342b00f2b2d2c2045b0004360442d2c01b00643b00743
650a2d2c2069b04061b0008b20b12cc08a8cb8100062602b0c642364615c
58b00361592d2c45b0112bb0172344b0177ae4182d2c45b0112bb0172344
2d2cb01243588745b0112bb0172344b0177ae41b038a45186920b0172344
8a8a8720b0c05158b0112bb0172344b0177ae41b21b0177ae45959182d2c
2d2cb0022546608a46b040618c482d2c4b53205c58b002855958b0018559
2d2c20b0032545b019234445b01a23444565234520b00325606a20b00923
4223688a6a606120b01a8ab000527921b21a1a40b9ffe0001a45208a5458
2321b03f1b235961441cb114008a5279b31940201945208a54582321b03f
1b235961442d2cb110114323430b2d2cb10e0f4323430b2d2cb10c0d4323
430b2d2cb10c0d432343650b2d2cb10e0f432343650b2d2cb11011432343
650b2d2c4b525845441b2121592d2c0120b003252349b04060b0206320b0
00525823b002253823b002256538008a63381b212121212159012d2c4bb0
6451584569b00943608a103a1b212121592d2c01b005251023208af500b0
016023edec2d2c01b005251023208af500b0016123edec2d2c01b0062510
f500edec2d2c20b001600110203c003c2d2c20b001610110203c003c2d2c
b02b2bb02a2a2d2c00b00743b006430b2d2c3eb02a2a2d2c352d2c76b802
3623701020b802364520b0005058b00161593a2f182d2c21210c6423648b
b84000622d2c21b08051580c6423648bb82000621bb200402f2b59b00260
2d2c21b0c051580c6423648bb81555621bb200802f2b59b002602d2c0c64
23648bb84000626023212d2cb4000100000015b00826b00826b00826b008
260f10161345683ab001162d2cb4000100000015b00826b00826b00826b0
08260f1016134568653ab001162d2c4b53234b515a5820458a60441b2121
592d2c4b545820458a60441b2121592d2c4b53234b515a58381b2121592d
2c4b5458381b2121592d2cb0134358031b02592d2cb0134358021b03592d
2c4b54b012435c5a58381b2121592d2cb012435c580cb00425b00425060c
6423646164b0035158b00425b00425012046b01060482046b0106048590a
21211b2121592d2cb012435c580cb00425b00425060c6423646164b80708
5158b00425b00425012046b8fff060482046b8fff06048590a21211b2121
592d2c4b53234b515a58b03a2b1b2121592d2c4b53234b515a58b03b2b1b
2121592d2c4b53234b515ab012435c5a58381b2121592d2c0c8a034b54b0
0426024b545a8a8a0ab012435c5a58381b2121592d2c462346608a8a4623
20468a608a61b8ff8062232010238ab902a702a78a70456020b0005058b0
0161b8ffba8b1bb0468c59b0106068013a2d2cb1020042b123018851b140
0188535a58b910000020885458b202010243604259b12401885158b92000
0040885458b202020243604259b12401885458b2022002436042004b014b
5258b2020802436042591bb940000080885458b202040243604259b94000
008063b80100885458b202080243604259b94000010063b80200885458b2
021002436042595959592d0000010000000533333f75185b5f0f3cf50819
080000000000a2e33c1d00000000cf756127fafafcfd1000082400010009
000100010000000000010000073efe4e00431000fafafa7a100000010000
0000000000000000000000000d5b06000100000000000239000002390000
02aa00b803cb00700473001204730046071d005905c7005a01e7005c02aa
006b02aa0043031d001c04ac00550239007502aa0073023900930239fffd
04730056047300a2047300330473004d047300260473005b047300570473
0057047300530473004102aa00c902aa00aa04ac005f04ac005504ac005f
04e3006a07cd003d05c7000005c7009605c7006105c700940556009504e3
00970639006205c700960239008c0473002305c7009904e3009d06aa0091
05c7009806390059055600950639005905c700960556004a04e3002c05c7
00930556ffff078d0007055600000556fffd04e3001602aa00920239fffd
02aa002604ac00730473ffed02aa002a0473004904e300870473005504e3
00540473004102aa001804e3005404e30092023900930239ffa204730089
02390093071d007e04e3009104e3005204e3008b04e3005b031d00870473
003002aa001f04e3008d0473000b063900090473000c0473000e04000022
031d003c023d00b0031d002d04ac004305c7000005c7000005c700610556
009505c700980639005905c7009304730049047300490473004904730049
047300490473004904730055047300410473004104730041047300410239
00920239ffe90239ffcd0239ffd004e3009104e3005204e3005204e30052
04e3005204e3005204e3008d04e3008d04e3008d04e3008d047300440333
0056047300540473000d0473003b02cd00420473fffe04e3008b05e5fff7
05e5fff7080000d802aa00bb02aa0005046400310800ffaa0639003f05b4
0098046400320464003c0464003c04730001049c006f03f4002c05b4007a
069600a1046400000231000002f6002502ec001a06250037071d005804e3
005704e3006502aa00c304ac0055046400540473ffec0464001f04e5001a
047300600473006a080000c905c7000005c700000639005908000048078d
00580473fffc080000000400008404000069023900980239007204640031
03f4002f0473000e0556fff70156fea90473ffe002aa004b02aa004b04e3
001f04e3001f047300440239009302390075040000710800000105c70000
0556009505c7000005560095055600950239006a0239ffae0239ffbf0239
ffc106390059063900590639005905c7009305c7009305c7009302390093
02aa000302aafff302aa001302aa001a02aa00cd02aa009102aa002602aa
006002aa003902aa000304e3000a0239000a0556004a0473003004e30016
04000022023d00b005c7fffd04e300530556fff70473000e0556009504e3
008b04ac005504ac006d02aa005b02aa001902aa002806ac005c06ac005c
06ac0028047300000639006204e300540239008c0556004a0473003005c7
00610473005505c700610473005504e30054046bffed02aa00c805c70000
0473004905c700000473004905c7009405c0005105c7fffd055600950473
0041055600950473004104e3009d0239007904e3009d0315009504e3009a
03d5009305c7009804e3009105c7009804e300910639005904e3005205c7
0096031d008705c70096031d00500556004a0473003004e3002c02aa001f
04e3002c03d5001e05c7009304e3008d05c7009304e3008d04e300160400
002204e300160400002204cf009a063900560691005604eb004e04da004e
03cc004e0579004e0392003005b9004e046bffed04d500b8032b004f08c0
00290800004f040000990800004f040000990800004f0400009804000098
07d5016a05c7008f04ab005504d5009d04ac005504d5022204d5010505ab
ffe9050001c905ab027e05abffe905ab027e05abffe905ab027e05abffe9
05abffe905abffe905abffe905abffe905ab01c005ab027e05ab01c005ab
01c005abffe905abffe905abffe905ab027e05ab01c005ab01c005abffe9
05abffe905abffe905ab027e05ab01c005ab01c005abffe905abffe905ab
ffe905abffe905abffe905abffe905abffe905abffe905abffe905abffe9
05abffe905abffe905abffe905abffe905abffe905abffe905ab02d605ab
006605abffea05d5ffff04d500920800000007eb013007eb012007eb0130
07eb012004d500b204d5008004d5002a082b0198086b01b8075500100600
00f40600006f0440003a0540003704c0003f041500400400002506000055
0647008c0473009005abffc701eb008d03d500860715002303e9001804d5
009202d6005c02d6005c04d500b202d6004d05c700000473004905c70061
0473005505c7006104730055055600950473004105560095047300410556
0095047300410639006204e300540639006204e300540639006204e30054
05c7009604e3009205c7000504e300190239ffba0239ffbb0239ffda0239
ffda0239ffe10239ffe20239004802390047047300230239ffa205c70099
047300890473008d04e3009d0239ffed05c7009804e3009105c9009c04e3
008e0639005904e300520639005904e3005205c70096031d002a0556004a
0473003004e3002c02aa000705c7009304e3008d05c7009304e3008d05c7
009304e3008d05c7009304e3008d078d0007063900090556fffd0473000e
0239008d05c70000047300490800ffaa071d00580639003f04e3005702aa
00c9078d000706390009078d000706390009078d0007063900090556fffd
0473000e0239009502aaffd70473000d04cd005a06ac005c06ac002906ac
003006ac002f02aa00bc02aa002602aa00bb03b8fff405c7ffe806d3ffbb
073fffbb03caffbb0699ffa6076bffc806b4ff9c0239ff2905c7000005c7
009605c000000556009504e3001605c700960239008c05c7009905560000
06aa009105c70098052600660639005905c7009a0556009504cd005a04e3
002c0556fffd0556000006790056066a00620239ffcc0556ffff04eb004e
039c004e04e3008e0239008204a8006c04e200900473000f03af004e04e3
008e0453004e023900930476008e0473000f04e500900473000b0390004e
04e3005204f300760429004e04a80076049b00110607007606c2004e0239
ffcd04a8007604e3004e04a8007606c2004e055a00970715002f048900a4
05b100580556004a0239008c0235ffca0473002308c0001a0880009d0700
003704e2009a04fa000005c0009905c7000005c0009b05c70096048900a4
05b3fffa05560095073b00170503002c05c0009905c0009904e2009a059d
002006aa009105c700960639005905c000990556009505c7006104e3002c
04fa000006d400590556000005d8009a059f007d080a009a0827009a06f5
001a07d5009d05c0009b05b100570840009605c000040473004904f1005c
04eb0096035500880514fff90473004105acffff03fa001804eb008c04eb
008c040100880515001905eb009b04d5008804e3005204d5008804e3008b
0473005503eb00150473000e070000540473000c04eb008904a5007206ab
008c06c0008d05d5002806d5009504eb0099046b003806d5009104abfffb
0473004504e3000003550088046b005104730030023900930240ffd00239
ffa207c000180740008c04e30000040100880473001204d5008803e50096
039300880800004108eb00a306200030000001010000001e000000310000
0031000001010000007f0000007e0000008c0000008c0000010100000010
00000101000001210393007d0000008c026500c8000003020000ff0102aa
00c904a90059049b004103a7000a0466003204ea0082022f0087034e005a
04ed00870503007d022f0087042c002803ed004b03f8004104e30087050a
0037022f00870316004b04e800500459000a04c0006404b2006403ff000a
0418000a04950082042c002805b8005a0563002d045e0087045e0087045e
00870236005004090050068b0087022fffac042c0028042c002803f8ff16
03f8ff160479003205b8005a05b8005a05b8005a05b8005a04a9005904a9
005904a90059049b004103a2000a0466003204ea00820295000003810000
0503007d02950000042c002803ed004b03f80041050a00370316004b04e8
005004c0006404b200640418000a04950082042c002805b8005a0563002d
022f0087049b004103ed004b04b2006404db00410000ffdc0000ff250000
ffdc0000fe51028d00ab028d00a002da004303c0007e0196ffba00000046
00000046000000460000004600000048000000460000004600000046047e
0188047e0150047e0104047e009e047e012d047e00ea047e00d5047e009c
047e00bc047e00ee04350085028d00c1043500b3060001000600010002be
005806000100047e00a5047e00bd047e00de060001000600010006000100
060001000600010000000046060001000600010006000100060001000600
010006000100060001000600010004e6ffba060001000600010006000100
0532003905320039022cffba022cffba0600010006000100060001000600
0100049e0034047800300430ffba0430ffba0376000a0376000a060e0029
0708002902e2ffba0456ffba060e00290708002902e2ffba0456ffba0528
0097046f000a035200030600010006000100060001000600010006000100
060001000600010006000100060001000600010006000100060001000600
010006000100060001000000003000000046000000460000004000000046
06000100060001000000ffdc0000fe510000ff160000ff160000ff160000
ff160000ff160000ff160000ff160000ff160000ff160000ffdc0000ff16
0000ffdc0000ff200000ffdc0473002d0800000006000100060001000600
010006000100060001000600010006000100060001000600010006000100
060001000600010006000100060001000600010006000100060001000600
010006000100060001000600010006000100060001000600010006000100
060001000600010006000100028d007f028d00670600010005a0002e03c0
007e01e800000207ffc301bc005e01e0fffa039c0006039c000601bc005e
01e0001a05280097049e0011022cffba022cffba01bc008801e0001a0532
003905320039022cffba022cffba02be0036035200030532003905320039
022cffba022cffba0532003c0532003c022cffba022cffba049e00340478
00300430ffba0430ffba049e0034047800300430ffba0430ffba049e0034
047800300430ffba0430ffba02be006902be006902be006902be00690376
000a0376000a0376000a0376000a073200400732004004deffba04deffba
073200400732004004deffba04deffba0880004008800040062cffba062c
ffba0880004008800040062cffba062cffba0430ffba0430ffba0430ffba
0430ffba0430ffba0430ffba0430ffba0430ffba0454003403c000460454
ffba02e2ffba0454003403c000460454ffba02e2ffba0610002f0610002f
0270ffba0298ffba04e6002704e600270270ffba0298ffba045400290454
002902e2ffba02e2ffba039c0023039c002301e0ffba01e0ffba02e20021
02e200210352ffba0352ffba0454003e0454003e022cffba022cffba02be
00580352000303c0ffba039cffba039c0006039c000605280097046f000a
05280097049e0011022cffba022cffba0454000004c4000003e400220454
001a03e400220454001a03e400220454001a060001000600010000000046
000000460600010006000100060001000000004600000046060001000600
010000000048000000460600010006000100060001000000004600000046
000000460000004600000040000000300600010000000046000000460600
010006000100060001000600010006000100060001000600010006000100
060001000600010006000100060001000600010006000100060001000600
010006000100060001000600010006000100060001000600010006000100
060001000600010006000100060001000600010006000100060001000600
010006000100060001000600010006000100060001000600010006000100
060001000600010006000100060001000600010006000100060001000600
010006000100060001000600010006000100060001000600010006000100
06000100028d00ca028d00c7028d00c60600010006000100060001000600
010006000100060001000600010006000100060001000600010006000100
060001000600010006000100060001000600010006000100060001000600
01000600010006000100060001000600010002be00690100ffba0800ffba
1000ffbb06d3005905b0005206a3009305cb008d0000fd880000fbc10000
fc5f0000fe310000fcad0000fd550000fe260000fdf10000fd180000fc69
0000fd950000fbe00000fc700000fed40000fecd0000fea0041b007806ac
005c06ac00190000fe450000fd550000fda60000fc5f0000fe250000fd18
0000fbe00000fafa0000fb360000fc700000fb870000fb9b0000fcce0000
fc540000fbc30000fc940000fbf50000fdb00000fe590000fd7e0000fc82
0000fd340000fe500000fe460000fcd10000fd3e0000fd020000fc3a0000
fce90000fc260000fc070000fc2f0000fb9e0000fb760239009305c70000
0473004905c700000473004905c700000473004905c700000473004905c7
00000473004905c700000473004905c700000473004905c7000004730049
05c700000473004905c700000473004905c700000473004905c700000473
004905560095047300410556009504730041055600950473004105560095
047300410556009504730041055600950473004105560095047300410556
0095047300410239006a0239005d0239008c023900930639005904e30052
0639005904e300520639005904e300520639005904e300520639005904e3
00520639005904e300520639005904e3005206d3005905b0005206d30059
05b0005206d3005905b0005206d3005905b0005206d3005905b0005205c7
009304e3008d05c7009304e3008d06a3009305cb008d06a3009305cb008d
06a3009305cb008d06a3009305cb008d06a3009305cb008d0556fffd0473
000e0556fffd0473000e0556fffd0473000e05c70000047300490239ffca
0239ffca0639005904e3005205c7009304e3008d05c7009304e3008d05c7
009304e3008d05c7009304e3008d05c7009304e3008d0000fef90000fef9
0000fef40000feef0489fffd03550007073b001705acffff04e2009a0401
008804e2009a0401008805c7009604d50088047300010473001204730001
04730012055600000473000c059f007d04a50072059f009c04e3009205cf
00590473004c0639005604e3005205320039022cffba0270ffba0298ffba
04e60027022c0065022c0016022c0016022c0011022c0043022cffd20000
fef00000000f0000fff502aa009002aa0090000000000000005e0000005e
0000ffcb01bc000f01e0ffbf01bcfff501e0ffcd01bc001d01e0000901bc
008801e0001a039c0006039c0006039c0006039c000605280097046f000a
0532003905320039022cffba022cffba0532003905320039022cffba022c
ffba0532003905320039022cffba022cffba0532003905320039022cffba
022cffba0532003905320039022cffba022cffba0532003905320039022c
ffba022cffba0532003905320039022cffba022cffba049e003404780030
0430ffba0430ffba049e0034047800300430ffba0430ffba049e00340478
00300430ffba0430ffba049e0034047800300430ffba0430ffba049e0034
047800300430ffba0430ffba049e0034047800300430ffba0430ffba02be
004f02be004f02be006902be006902be006902be006902be004f02be004f
02be006602be006602be006902be006902be006902be006902be002f02be
002f02be002202be00220376000a0376000a0376000a0376000a0376000a
0376000a0376000a0376000a0376000a0376000a0376000a0376000a0376
000a0376000a0376000a0376000a073200400732004004deffba04deffba
073200400732004004deffba04deffba073200400732004004deffba04de
ffba0880004008800040062cffba062cffba0880004008800040062cffba
062cffba0430ffba0430ffba0454003403c000460454ffba02e2ffba0610
002f0610002f0610002f0270ffba0298ffba0610002f0610002f0270ffba
0298ffba0610002f0610002f0270ffba0298ffba0610002f0610002f0270
ffba0298ffba0610002f0610002f0270ffba0298ffba04e6002704e60027
04e6002704e60027093e0032093e00320740ffba0740ffba060e00290708
002902e2ffba0456ffba045400290454002902e2ffba02e2ffba04540029
0454002902e2ffba02e2ffba045400290454002902e2ffba02e2ffba060e
00290708002902e2ffba0456ffba060e00290708002902e2ffba0456ffba
060e00290708002902e2ffba0456ffba060e00290708002902e2ffba0456
ffba060e00290708002902e2ffba0456ffba039c0023039c002301e0ffba
01e0ffba039c0023039c002301e0ffb101e0ffb1039c0023039c002301e0
ffba01e0ffba039c0023039c002301e0ffba01e0ffba0454003e0454003e
022cffba022cffba0454003e0454003e0454003e0454003e0454003e0454
003e022cffba022cffba0454003e0454003e049e0034047800300430ffba
0430ffba02be005803520003031a001a031a001a031a001a039c0006039c
0006039c0006039c0006039c0006039c0006039c0006039c0006039c0006
039c0006039c0006039c0006039c0006039c0006039c0006039c00060528
0042046fffd905280097046f000a022cffba022cffba039c0006039c0006
05280097046f000a022cffba022cffba05280097046f000a067f0044067f
0045067f0044067f004501a800280000fe290000fe8c0000ff250000ff23
0000fefa0000ff7a0000fe5908fc003208ad00320000ffb50000ffb60000
fef00000ff590000fe590000ff8c01b4000002f700000000fe850000ff07
04cd00320000ff580000ff580000ff59073200400732004004deffba04de
ffba0880004008800040062cffba062cffba0454003403c000460454ffba
02e2ffba03c0007e02e2002102be0058022cffba0290ffba01f4002f01f4
003b01f4001201f400b101f4006d060e002907080029022f00870000fec8
03500000045e008703e4fff50454fff503e400220454001a03e400220454
001a03e400220454001a03e400220454001a03e400220454001a03e40022
0454001a047e0072047e00bd03e4000f0454000f04e3001b06b1001e05c0
009b04e3008705c0000a04e3000a05c7006905c700610473005505c7fffd
06b3001e05c0005c04e3005404da004e055600660503006f04e3ffac0639
00620518000207720092023900930239000705c70099047300890239001b
0473000f07ef009605c7ffad04e3008e063900560718005905f300550641
001e04e3008b05560095055600640473006304cd005a02e1001e02aa001f
04e3001802aa001f04e3002d066a006205c70093062900000473000e04e3
00160400002204e3003a04e300590436002a04360039047300330473005b
03fa001e04a2001f04e3008b023d00b003fb00b004ad005602aa00b80aaa
009409c7009408e300540956009d071c009d047200930a3a009808000098
071c00910473004c05c70000047300490000fefe05c70000047300490800
ffaa071d00580639006204e300240639006204e3005405c7009904730089
0639005904e300520639005904e3005204e3003a043600220239ffa20aaa
009409c7009408e300540639006204e30054084300960552009505c70098
04e3009105c700000473004905c700000473004905560095047300410556
0095047300410239ff370239ff2d0239fff40239ffe60639005904e30052
0639005904e3005205c70096031dffcd05c70096031d008005c7009304e3
006705c7009304e3008d0556004a0473003004e3002c02aa001f049e002e
0429004905c7009604e30092059f009c050c0052050c005204e300160400
002205c700000473004905560095047300410639005904e300520000fefd
0639005904e300520639005904e300520639005904e300520556fffd0473
000e0473004504e3005404e3008204e30087047300340473001404e30054
04e300540473004c0641004c03fa004f03fa001805870018048a005202aa
ffc404e3005404e3005404b000520473000f04ce000f04e3008a04e30092
04e300920239001b0239006b033e004402a8000002d900140239009304d4
0093071d0085071d0085071d007e04e3ffa604e3009104eb008c04e30052
06ab005206c2004e05ff0052031dffe6031dffe6031dffe6031d0087031d
0087031d0087031dffe604ab008a04ab008a0473003002aaffc402aaffc4
02aaff9b0451001e02aa001902aa001f04e3001b04f8004b04a800910473
0012063900090473000f0491000f04000022057000220436002204360022
047300420473005504730042047300550639005904eb0096048a004f04b0
005204d5008803ab001e04730014039e008804e3005b0473004204730055
083f00540789005409af00540682001f0446001f0698001f06f400180635
0093058a00930445001e0482008802f1003202f10032018effe202040032
020400000204000003000032042f000002e2000001e7005c03cb00700239
0098023900750239009402aa00f302aa00f3030000320300003204ac005f
04ac005f04ac002a04ac002a02aa012102aa00bb02aa002a02aa012102aa
001302aa002a02aa00bb02aa00ca02aa00ca02aa00f302aa00f302aa00a6
02aa00a602aa00a602aa001302aaffe102aafffb02ed0000012100320302
003202ee0000030000320310009603100096031000960310009603100096
02aa006202aa006202aa000302aa001d0400006904570096045700960457
009604570096045700430457004304570043045700430457004303100043
0457002f0457002f0457002f0457002f0457002f0310002f045700250457
00250457002504570025045700250310002f0457001a0457001a0457001a
0457001a0457001a0310001a045700420457004204570042045700420457
004203100042045700960457009604570096045700960457004204570042
045700420457004204570042031000420457002f0457002f0457002f0457
002f0457002f0310002f0457002f0457002f0457002f0457002f0457002f
0310002f0457002604570026045700260457002604570026031000260457
004204570042045700420457004204570042031000420457009604570096
045700960457009604570042045700420457004204570042045700420310
004204570026045700260457002604570026045700260310002604570023
04570023045700230457002304570023031000230457002f0457002f0457
002f0457002f0457002f0310002f0457004b0457004b0457004b0457004b
0457004b0310004b04570096045700960457009604570096045700420457
0042045700420457004204570042031000420457001a0457001a0457001a
0457001a0457001a0310001a045700240457002404570024045700240457
0024031000240457002f0457002f0457002f0457002f0457002f0310002f
0457004e0457004e0457004e0457004e0457004e0310004e045700960457
009604570096045700960000feaf0000febf0000fdb50000fec80000ff78
0000feb10000ff3d0000fe6f0000feae0000ffce0000ff660000fe6f0000
fec80000fec80000ff680000ff680000ff68000000000000ff1f0000ff1f
0000ff440000ff5f0000fe870000ffec0000ff9c0000ff510000ff510000
ff510000febf0000ff15000000000000feb10000ff3d0000ff6b0000fef2
0000ff470000ffce0000fe870000febb0000feae0000feae0000fec80000
fec80000fea60000febf0000fdb70000febe0000fea60000febf0000fdb5
0000fe1f0000fee20000ff9c0000fe870000ff440000feba0000ff230000
ff9a0000fdb90000fe3b000000000000fea70000ff680000fe170000ff74
0000fe870000fe000000ff660000ff440000fea70000fea70000fea70000
ff030000ff520000fd1f0000ff530000ff530000ff530000feb10000feb0
0000ffa10000fe8c0000feb80000feaf0000fea20000feba0000fdf40000
ff190000ff2d0000fe8c0000fe8802aa00bb02aa002a02aa00c804e20067
04a8000a06290000080200000629000005ff005206c2004e056900140639
005904e3005205c700770473005504e30097039e008806030000043c001d
066f000a04e2000a07ef0096071d0085059f007d04e3008a059f009c04d7
000a05560064055600640524001404d4000a05e1005504a0004b040e0014
038400280569001404f1005c047300550239ffa20639005603d4005103d4
00510556009505c000990473004104eb008c0a3d0059063a001406f4001a
059f001b07ce008c065e0093055600000473000b0768008c066700930679
005606070076089e008c07d800930503004603fa00430679005606070076
0639005604e300520685ffff052c000b0685ffff052c000b08f6005907cb
005206840023051a00230a3d0059073500550000fe370a3d0059063a0014
05c700610473005504ac000f0000fea60000feb10000ff8d0000ff8d0000
fc2b0000fc4c05c0009904eb008c05c0001104eb001b0556009504e3008b
059f009c04c900880503002c03fa001804e200110401000d0617001a04fc
00280709009605b6008809020099075f008805c7003b049f003405c70061
0473005504e3002d03eb001506d2002c05830015059f007d04a5007206da
000a056d000a06da000a056d000a0239008c073b001705acffff059d009a
04c80088059d00200515001905c7009604d5008805c7009604d50088059f
007d04a5007206aa009105eb009b02aa001a05c700000473004905c70000
047300490800ffaa071d0058055600950473004105cf00590473004c073b
001705acffff0503002c03fa00180503002c0436002205c0009904eb008c
05c0009904eb008c0639005904e300520639005604e3005205b10057046b
003804fa00000473000e04fa00000473000e04fa00000473000e059f007d
04a5007207d5009d06d5009505c0005e04e30054083e005e077a005407ad
004606c4004305430046044a0043081a002007a500190843009607660088
0639006204b000520620002d059b00150000ff430000fec90000ff770000
ffb00000ff470000ff560000ff740000fed70000feac000000000000ff52
0000ff56000000000000feac0000fd9a000000000000ff6a0000ff7c0000
ff690000ff560000feac0000ff7f0000ff560000fdef0000ff430000ff69
0000ff7c000000000000fdae0000ff8c000001020000feef0000feef0000
fefd0000fef90000ff530000fef80000fef905c700000473004905c70096
04e3008705c7009604e3008705c7009604e3008705c700610473005505c7
009404e3005405c7009404e3005405c7009404e3005405c7009404e30054
05c7009404e3005405560095047300410556009504730041055600950473
00410556009504730041055600950473004104e3009702aa001806390062
04e3005405c7009604e3009205c7009604e3009205c7009604e3009205c7
004e04e3003b05c7009604e300920239ffd20239ffd20239001b0239ffce
05c700990473008905c700990473008905c700990473008904e3009d0239
009304e3009d0239ffeb04e3009d0239ffdd04e3009d0239ffcb06aa0091
071d007e06aa0091071d007e06aa0091071d007e05c7009804e3009105c7
009804e3009105c7009804e3009105c7009804e300910639005904e30052
0639005904e300520639005904e300520639005904e300520556009504e3
008b0556009504e3008b05c70096031d008705c70096031d008705c70096
031d008705c70096031d00590556004a047300300556004a047300300556
004a047300300556004a047300300556004a0473003004e3002c02aa001f
04e3002c02aa001f04e3002c02aa001f04e3002c02aa001f05c7009304e3
008d05c7009304e3008d05c7009304e3008d05c7009304e3008d05c70093
04e3008d0556ffff0473000b0556ffff0473000b078d000706390009078d
000706390009055600000473000c055600000473000c0556fffd0473000e
04e300160400002204e300160400002204e300160400002204e3009202aa
ffde063900090473000e047300490239008d04eb004e04eb004e04eb004e
04eb004e04eb004e04eb004e04eb004e04eb004e05c7000005c7000006f3
fff206f3000006f3fff206f3000006f3004306f3004303cc004e03cc004e
03cc004e03cc004e03cc004e03cc004e061efff2061e000007aefff207ae
000007aefff207ae000004e3008e04e3008e04e3008e04e3008e04e3008e
04e3008e04e3008e04e3008e068ffff2068f0000081ffff2081f0000081f
fff2081f0000081f0014081f001402390090023900900239ffb60239ffc4
0239ffde0239ffec0239ffb30239ffc00301fff2030100000491fff20491
00000491fff204910000049100140491001404e3005204e3005204e30052
04e3005204e3005204e30052069dfff2069d00000855fff20855000007c9
fff207c9000004a8007604a8007604a8007604a8007604a8007604a80076
04a8007604a800760682000007fe00000862000007aefff306c2004e06c2
004e06c2004e06c2004e06c2004e06c2004e06c2004e06c2004e06cefff2
06ce00000886fff20886000007fafff207fa000007fafff307fafff304eb
004e04eb004e03cc004e03cc004e04e3008e04e3008e0239ffe70239008d
04e3005204e3005204a8007604a8007606c2004e06c2004e04eb004e04eb
004e04eb004e04eb004e04eb004e04eb004e04eb004e04eb004e05c70000
05c7000006f3fff206f3000006f3fff206f3000006f3004306f3004304e3
008c04e3008c04e3008c04e3008c04e3008c04e3008c04e3008c04e3008c
068ffff2068f0000081ffff2081f0000081ffff2081f0000081ffff3081f
fff306c2004e06c2004e06c2004e06c2004e06c2004e06c2004e06c2004e
06c2004e06cefff206ce00000886fff20886000007fafff207fa000007fa
fff307fafff304eb004e04eb004e04eb004e04eb004e04eb004e04eb004e
04eb004e05c7000005c7000005c7ffd105c7ffdd05c7000002aa00dc02aa
00ca02aa00dc02aafff302aafff304e3008c04e3008c04e3008c04e3008e
04e3008c06e6000006e60000075700000757000005c7009602aafff202aa
fff202aafff30239ffe50239ffdb0239ffce0239ffce0239ffc20239ffbb
0239ffe80239ffde03c9000003c9000002aa000002aa000002aafff304a8
007604a8007604a8007604a8007604f3007604f3007604a8007604a80076
0556fffd0556fffd06e6ffd8074affdd061e000003b8fff403b8fff402aa
002a06c2004e06c2004e06c2004e06c2004e06c2004e0765ffd1069dffdd
0796ffd106ceffdd066a006202aa00bb02aa00dc0473000a05c7006105c7
0061071d007e05c7002109cd0096078d000705c7002004e3002d08b00014
0400003004c100660000ff530000ff530000ff530000ff530239001b0239
ffa2047300000556001206b3005403fe005706ab0091040c001f05d6ffe6
05d6ffe602aa008402aa008402aa00c902aa00c902aa009102aa002a02aa
ffc502aaffc302aafff302aa00c902aa00a902aa00a902aa00a902aa00a9
032e001e032e001e02aa003a0000ff730000ff9d0000fec80000ff230000
ff720000ff720000fee70000ff9d0000ff530000ff530000ff5305560095
04e3008b04b5000006350000071d006104eb000f04730055049900910499
001b0401008c03fa001802390093040f00490476008e039e000e05eb009b
04eb008c04e300520473003404f1005204f1005204f10021078d00540492
004b04e3005304e3005304e9008c04abfffb04abfffb03eb001504a80076
04e300510624005104e000510473000b063900090400002203df002203f2
004b04ec0014035500880473001204d5008804e9008c0607007605150019
03e300000591000003a2003203a2000003a3003203550032035500320403
0032037c00320172005502de003203b00032031e00320422003203770032
0378003204260032037a0032035b003203ac003203770032037b00320514
000003050032030500320321003204b60032032100320321003203020032
0302003202cf003202cf0032032000320121003202ca00320484003402f2
003203480032030a003203490032034900320320003201bc000a02f20032
034200320484003202e90000034c000a031b003202e900000343003203da
003203080000012100320204003202f2003202e90000031b003202e90000
0342003203da00320308000005ed00460a980046061300460689ffba0541
ffba01e9001e045400100000ff0d0000ff350000fece0000feb70000fec9
0000ffc70000ff4f0000ff9e0000fef002be006902be00690376000a0376
000a03c0ffba039cffba03c0ffba039cffba05c800390592003206160082
0519004b05240041060f008705580028068f002d04ac00550000fe3b0000
fe660000fe680473fffc0400008403d5ffba01e0ffba01e0ffb101e0ffba
01e0ffba06d0002e098400230400000008000000040000000800000002ab
000002000000015500000473000002390000019a000000ab000000000000
05e5fff705c7006106aa009105eb009b0760008d07a1005407a1005b05c7
000005c700610473001404e3001104e3002c047300390400002205290042
000001010000ff420000fead0000ff3a0000ff5304f3000a05c7006905c7
006105c70069048900a4035500880000ff430000ff010000ffac0316007d
0000ff370298ffba033d001e0000ff3a0000ff480000ff490000ff7e0000
ff4f0000ff4a0000fe9e0532003905320039022cffb6022cffb60532003c
0532003c022cffba022cffba0532003905320039022cffba022cffba0532
003905320039022cffba022cffba0532003905320039022cffba022cffba
0532003905320039022cffba022cffba0532003905320039022cffba022c
ffba049e0034047800300430ffba0430ffba049e0034047800300430ffba
0430ffba02be004f02be004f02be006902be00690376000a0376000a0732
00400732004004deffba04deffba0454003403c000460454ffba02e2ffba
0454003403c000460454ffba02e2ffba0454003403c000460454ffba02e2
ffba0610002f0610002f0270ffba0298ffba0610002f0610002f0270ffba
0298ffba060e00290708002902e2ffba0456ffba060e00290708002902e2
ffba0456ffba060e00290708002902e2ffba0456ffba02e2002102e20021
0352ffba0352ffba02e2002102e200210352ffba0352ffba0454003e0454
003e022cffba022cffba0454003e0454003e022cffba022cffba0454003e
0454003e022cffba022cffba039c0023039c002301e0ffba01e0ffba0376
000a0376000a0376000a0376000a073200400732004004deffba04deffba
04e3ffc104e3005402aafff3071dffc104e3ffd504e3ffc5031dffc1031d
ffc10473ffff02aaffda0400002104e3008302f0003204dc004e06fb001f
0239001b0239001b04e3001404a8001404f8001404e3008704e3005402aa
0018062500540473008902390070071d007e04e3009104e3008b031d0066
0473003003baffc40473000b0473000c040000220473004904e3005404e3
00540473004103fa004f03fa0018053e0051023900930473003402aaffc4
04e3008d0436002203210032030a0032030a00060348003202cf003201f0
000a01f000000320003202f100320174000a01210032012100320174000a
02760000018e003201500032024900320484003404840032035f0000035f
003202fa00320348003204030032030200320239000001bc000a0340000a
035e003202ea003202ea003202e9000002e4003202e4003203be0032030a
003202e800320000fe920000fe920000ff730000fe9f02aa00c903050032
030200320348003202ee0000030200320639006205c700000556001e05c7
006102aa004104eb004e04eb004e04eb004e04eb004e04eb004e04eb004e
04eb004e04eb004e0239ffb60239ffb60239ffc40239ffc40239ffb60239
ffb60239ffc40239ffc404a8007604a8007604a8007604a8007604a80076
04a8007604a8007604a800760239ffc90239ffc90239ffc90239ffc904a8
007604a8007604a8007604a8007603e400220454001a03df003005c7fffd
05c70016055600000556009504730041047300230239ffa20633005904e3
005b05c70000031d001b0556fffd0473000e047300340473005504730034
02390093048900110355001b055600000473000c055600000473000c0503
006f03fa004f059d0020051500190000fec60000fed40000fec60000fed4
0000fe5f0000fe5f0000ff720000ff730000fee7080000000401005d0473
003404e300110239001b04e300060556fffd05c700960473004902aaffcd
05c7009604e3009205c700990473008904e3001604000022047300280454
0096037c008805b9004e0000ff530000ffbc0000fefe0000fefe0000fea4
0000fea40239009305c9009c05c7009805c9009c0000fee00000ff300000
fed40000fed50000fec00000fed00000fed80000fed80000fed80000fed8
0000fdc60639005904e3005b078d00070639000905b900910000fe9b061b
005904d90006085b000706de000602aa00c9031c005501e7005c01e7005c
040000990400009902aa00b802aa00b802aa00b802aa000304e3002c0473
002b04c3000a04730014000000000000006c0000006c0000006c0000006c
0000011a000001ba00000388000006300000079600000948000009a80000
0a3200000abc00000bf000000c6c00000cdc00000d2a00000d6800000dbe
00000ec200000f44000010ea000012420000135c000014ce000016020000
16be0000185c000019a2000019fc00001a8800001b1200001b9400001c22
00001d1000001ea40000201e00002186000022c0000023aa000024680000
25040000264a0000271e000027a60000284400002a0e00002a6a00002cbe
00002ebc00002fc4000030940000322e00003392000035f2000036880000
3768000038a200003ae400003c6000003d5600003ee800003f5c00003fb0
00004018000040ca000040fe00004162000043700000446c000045a80000
4698000048a4000049a400004b8000004c8000004d2200004dfa00004f26
00004f920000514600005230000053200000541c0000551e000056020000
594800005a6800005b5000005ca400005ec00000609600006214000063a2
000064ca00006530000066680000673000006772000067b2000067ee0000
68340000687c000068cc000069100000694a0000697a000069aa000069ec
00006a2e00006a6000006aa400006af000006b3a00006b6a00006bb00000
6bec00006c2c00006c6800006ca000006cf000006d2c00006d6800006d98
00006dda00006e2a00006e7400006eac00006eee00006f2200006f9a0000
7020000071cc000073380000752e00007578000076120000776000007950
00007b0400007c1e00007c8000007cd800007db800007eea000080620000
818a0000825000008326000083e60000858a000086460000872800008806
0000886c00008900000089c400008b0000008b9800008cd800008f7a0000
910000009206000092a600009300000093e00000958e000096fa000097a4
000098980000997e000099f200009a2a00009a7000009aae00009c2a0000
9e4000009e7a00009eb000009f780000a04c0000a0bc0000a0da0000a17c
0000a2560000a2920000a2cc0000a3320000a4ca0000a5680000a5fa0000
a7560000a8800000a96a0000a9a80000a9b80000a9d60000abe00000ac22
0000ac700000acac0000acec0000ad3a0000ad780000adb60000adf00000
ae320000ae6a0000ae9a0000aed40000af180000af480000af900000aff2
0000b05e0000b10c0000b1400000b1b00000b1f60000b2ac0000b3460000
b3da0000b4420000b49e0000b5720000b63e0000b66e0000b69e0000b702
0000b7580000b7e00000b90a0000ba820000bab80000bae80000bbf00000
bcc40000bd000000be960000bf140000c0220000c1560000c3020000c490
0000c6d80000c78e0000c7d20000c8120000c8440000c8880000c8c40000
c9080000c9420000c9740000c9a60000cad60000cb0c0000cb360000cb82
0000cbc40000cbea0000cc100000cc460000cd840000cd9c0000cdc20000
cde80000ce260000ce560000ce860000cec40000cf820000d0340000d068
0000d0a00000d0dc0000d11a0000d1680000d19a0000d1cc0000d2080000
d2440000d2800000d2bc0000d2ee0000d31e0000d34e0000d3740000d398
0000d3d60000d54a0000d58e0000d5c60000d5fe0000d6340000d6840000
d6c60000d70c0000d75e0000d7aa0000d8bc0000d9c80000dab00000dba0
0000dca60000dd900000de000000df2a0000df7a0000dfaa0000e0a40000
e2d80000e3180000e3580000e3980000e3d60000e4340000e4920000e500
0000e5200000e5c00000e65a0000e6900000e6f40000e73e0000e7880000
e7a40000e7c00000e7e00000e8000000e8200000e8400000e8660000e88c
0000e8b20000e8d80000e9080000e9300000e9580000e9840000e9b00000
e9e40000ea0e0000ea3a0000ea700000ea9a0000eac60000eafc0000eb26
0000eb500000eb840000ebb40000ebe80000ec2c0000ec5c0000ec900000
ecd20000ed060000ed380000ed7a0000edae0000edde0000ee200000ee64
0000eeaa0000ef060000ef220000ef3e0000ef5a0000ef760000ef920000
f1000000f3aa0000f61a0000f6360000f6500000f66c0000f6880000f6a4
0000f6c00000f71c0000f7560000f7c00000f88a0000f92a0000fa000000
fa800000fb080000fb780000fc0e0000fc6c0000fcb20000fd100000fd72
0000fdb20000fe0e0000fe720000fee40000ff22000100b4000101c40001
01ee0001020a000102360001026e000102ba000102ea0001031a0001034e
0001037e000103ae000103de0001040e0001043e0001046e0001049e0001
04ce000104fe0001052e0001055e0001058e000105be00010748000108f6
000109260001095600010a4200010b5a00010b8a00010bb800010be80001
0c1600010c4600010c7400010c9800010cbc00010cf600010dd600010e26
00010e8c00010fd2000110040001102a0001105200011090000111660001
125e0001128e000112be000112ee0001131e0001134e0001137c000113ac
000113dc0001149e000115b2000115e20001161200011642000116720001
16a2000116d2000116f80001171e0001174e0001177e000117ae000117de
0001187e000118d00001199e000119ce000119fe00011a2e00011a5e0001
1a9000011ac000011af000011b2000011b5000011b8400011bb800011be8
00011c1800011c7600011ca000011e2600011f0e000120c2000123160001
254e000126ec0001274c000127d2000127e2000128a400012a4800012b1c
00012bf200012c7e00012da200012eb6000130280001305e0001306e0001
307e0001315800013168000131780001318800013198000131a8000132ae
000132be000132ce0001337800013388000133da000133ea000134de0001
34ee000134fe0001350e000135e0000136fa0001372e0001376200013792
000137c2000137f200013820000138540001393e00013a3400013b140001
3bde00013c9e00013cf000013e2200013f3600013ffa0001400a00014116
00014126000141f0000142ce00014396000144b4000145800001467e0001
46b0000146e4000147140001474400014774000147a80001488a000148ba
000149de000149ee000149fe00014a3200014a4200014b4800014c340001
4d0200014d3200014d6200014de200014df200014ea800014eb800014f10
00014fae00014fbe000151a0000152c4000153ea0001541a000155440001
55bc000155cc000155dc000155ec00015640000156500001566000015670
000157680001586600015876000158e200015970000159f800015a960001
5b5400015c3c00015cf600015e2000015f460001608400016094000161ba
000162a800016306000163d6000163e6000165cc0001671e000168020001
683200016948000169d200016b8c00016c1200016c2200016c8c00016c9c
00016cac00016d1600016d2600016e7a00016e8a00016f1400016fa00001
7030000170e00001719c0001729c0001735a000174600001756c0001769a
000176ce0001780a000178380001794e0001795e0001796e000179a00001
79b000017abc00017ba000017c9e00017cd800017d0800017da800017e06
00017e7600017eb200018048000180cc000181560001829e000183580001
8442000184920001851a000185e20001862000018672000186ce000187b8
0001880c0001884a00018882000188c00001890e000189560001899c0001
89f800018b4e00018bf000018d0600018d6400018e0000018e3e00018ef8
00018f6e0001906c000190a600019130000191ec0001928e000193140001
93e00001941e000194a600019574000196520001971a00019828000198de
000199ea00019a9c00019b2400019c2400019d0c00019d6400019dbc0001
9e1000019e5e00019ef60001a0020001a0460001a0840001a0cc0001a102
0001a16c0001a24c0001a2840001a2b20001a2ea0001a3180001a34a0001
a37c0001a3f60001a44c0001a5aa0001a64a0001a7680001a8180001a864
0001a9ba0001aa6a0001aa940001ab100001ab580001ac900001ad8e0001
adfc0001af7e0001b13c0001b2a20001b3b00001b3da0001b56a0001b6a8
0001b6d40001b7080001b7340001b7640001b8d20001b8fc0001ba0c0001
babe0001bb6e0001bc020001bcd00001be0c0001be1c0001be500001bf10
0001c0c80001c1a00001c20a0001c3300001c38e0001c4a00001c56e0001
c5fa0001c6780001c7540001c8940001c98e0001ca440001cb300001cbf8
0001ccd60001cda60001ce840001cf180001d1440001d16e0001d1980001
d1a80001d1d20001d30c0001d42a0001d53a0001d5640001d58e0001d5b8
0001d5e20001d60c0001d7f00001d81a0001d8440001d86e0001d8980001
d8c20001d8ec0001d9160001d9400001d9740001d99e0001d9c80001d9f2
0001db8c0001db9c0001dcd40001dce40001dd0e0001dd380001dd620001
dd8c0001df260001e1a00001e2fe0001e30e0001e4800001e4900001e5ee
0001e7d20001e8d40001ea5a0001ec240001ee780001efe60001f1da0001
f1ea0001f1fa0001f35e0001f3880001f3b20001f3dc0001f4060001f430
0001f45a0001f4840001f4ae0001f4d80001f5020001f52c0001f5560001
f5800001f5aa0001f5d40001f88c0001fa6c0001fbf60001fe360001ffae
0001ffd8000200020002003200020062000200b200020102000201420002
01b40002020800020266000202bc000202f2000203340002037a000203c4
000203f40002042c0002045c000205c200020908000209320002095c0002
0986000209b0000209da00020a0400020a2e00020a5800020a8200020aac
00020ad600020b0000020b2a00020b5400020b7e00020ba800020bd20002
0bfc00020c2600020c5000020c7a00020ca400020cce00020cf800020d22
00020d4c00020d7600020da000020e3800020ec800020ef20002127a0002
1384000214fc000216820002186400021a3800021c5600021c6600021e0e
00021fa60002221800022458000225d0000225e00002268c000227360002
2872000228820002294e0002295e00022b0000022ce800022e5400022e64
00022f6c00022f7c000230f6000231060002323400023244000233800002
35340002362c0002363c0002372e0002388c000239380002394800023a8a
00023c3800023d2e00023d3e00023de200023df200023eda00023eea0002
3fb400023fc4000240da000240ea000242b0000242c00002442e0002443e
000246b0000246c0000248d0000248e000024a5c00024a6c00024b9e0002
4bae00024d6c00024d7c00024ef200024f02000250700002508000025090
000250a000025260000252700002528000025290000253e0000255180002
56300002572a000258cc00025a5e00025bc600025d1400025eda00025eea
0002603c0002619e00026384000263940002651c000266c0000268fa0002
690a0002691a0002692a00026a9400026aa400026b7600026b8600026cbe
00026cce00026db400026dc400026efe00026f0e00026fc800026fd80002
70fe00027262000273d00002757e000276ae000276be000278380002797a
00027b9a00027d6c00027e7c00027e8c0002810e0002833a000286040002
886000028b2000028d6200028f200002907a000290a4000290ce000290de
000290ee00029118000291420002916c0002917c0002918c000291b60002
91e0000291f0000292000002922a000292540002927e0002928e0002929e
000292ae000292be000292ce000292de0002930800029318000293280002
93520002937c000293a6000293d0000293fa000294240002944e00029478
000294a2000294cc000294f6000295200002954a000295740002959e0002
95c8000295f20002961c00029646000296700002969a000296c4000296ee
00029718000297420002976c00029796000297c0000297ea000298140002
983e0002986800029892000298bc000298e6000299100002993a00029964
0002998e000299b8000299e200029a0c00029a3600029a6000029a8a0002
9ab400029ade00029b0800029b3200029b5c00029b8600029bb000029bda
00029c0400029cac00029cf000029d6600029d9000029dba00029de40002
9e0e00029e3800029e6200029e8c00029eb600029ee000029f0a00029f34
00029f5e00029f8800029fb200029fdc0002a0060002a0300002a05a0002
a0840002a0ae0002a0d80002a1020002a12c0002a1de0002a2120002a246
0002a27a0002a3fe0002a57e0002a6ea0002a8380002a8f80002a9ba0002
aa2c0002aafe0002abd00002ac420002ad060002adf80002aebc0002afae
0002b0540002b1600002b1f20002b33a0002b4780002b4dc0002b6040002
b7d20002ba1a0002ba860002baf20002bb5c0002bbc80002bc760002bd24
0002bdca0002be700002bf160002bf460002bf760002bfa60002bfb80002
bfca0002bfdc0002bfee0002c0000002c0700002c0e20002c1120002c124
0002c1360002c1460002c1560002c1680002c17a0002c18c0002c19e0002
c1b00002c1c20002c2ce0002c3740002c4800002c5260002c57e0002c5a4
0002c5ca0002c5f40002c6220002c66c0002c6c80002c7020002c75a0002
c79a0002c7ea0002c8220002c8780002c8ba0002c8fa0002c94c0002c9be
0002ca080002ca740002cab40002cb200002cb600002cbc80002cc0a0002
cc5e0002cc840002ccaa0002ccd40002cd040002cd340002cd640002cdb2
0002ce0e0002ce4c0002cea60002ceee0002cf440002cf880002cfdc0002
d0220002d0640002d08a0002d0c00002d0e60002d10c0002d1320002d158
0002d1860002d1b00002d1fa0002d2560002d2900002d2e80002d3280002
d37c0002d3b40002d4040002d4460002d4860002d4c00002d4fc0002d538
0002d5740002d5a20002d5cc0002d60a0002d63a0002d6600002d6860002
d6ac0002d6d20002d6fc0002d7260002d7660002d7b20002d7f80002d830
0002d85a0002d8840002d8b40002d8e40002d90a0002d9300002d95a0002
d9840002d9b60002d9e80002da180002da480002da780002daa80002dad8
0002db060002db360002db660002db960002dbc60002dbfa0002dc5a0002
dc8e0002dcf20002dd260002dd860002ddba0002de1e0002dec60002df96
0002e0ac0002e17e0002e1f80002e2660002e4480002e6120002e7320002
e8440002e9880002ea9c0002eb2c0002ebac0002ec400002ecc20002ed82
0002ee220002eeee0002efd40002f08c0002f1580002f1d40002f1e40002
f2b20002f3720002f43c0002f4f00002f5e60002f65c0002f7840002f89e
0002fa260002faa80002fb980002fc8e0002fd860002fe180003002a0003
01ba00030240000303c20003042e0003049800030506000306cc00030894
0003092400030970000309ae000309f000030a3800030a6400030aaa0003
0ae000030b1c00030b5a00030b9800030c2000030ca800030cea00030d22
00030d5c00030d9600030dbe00030de600030e2a00030e6e00030eac0003
0eea00030f1a00030f4a00030f7000030f9600030fd80003101a00031060
000310a6000310fe00031156000311b20003120e0003126a000312c60003
1314000313620003138a000313b2000313d8000313fe0003144200031486
000314d20003151e00031568000315b2000316000003164e0003168e0003
172e000317540003177a000317c4000318340003185c00031884000318ca
0003191000031966000319bc00031a0a00031ac400031aec00031b140003
1b6800031bbc00031bfc00031c3c00031c6200031c8800031cee00031d54
00031d9600031dd800031dfe00031e2400031e7a00031ed000031f2c0003
1f8800031fdc000320300003207e000320cc0003211600032160000321ba
0003221400032268000322bc000322fe00032340000323de0003247c0003
24c60003251000032562000325b40003261a00032680000326d800032730
0003275c00032788000327b4000327e00003280c00032838000328640003
2890000328b6000328dc000329080003293400032982000329d000032a1c
00032a6800032ab800032b0800032b8200032be400032c5c00032ca60003
2e3800032e6c00032ea000032ed600032efa00032f6400032fce00033050
000330b8000331000003314800033194000331fe000332260003324e0003
32740003329a000332ea0003333a000333ce000334200003347e000334dc
00033542000335a80003368e0003379e0003386c00033966000339d20003
3a3800033a9600033af800033b7e00033c0400033c6a00033cd000033d3c
00033da800033dfe00033e5400033e8600033eb800033ede00033f040003
3f7000033fd60003403400034096000341a8000342b4000343c2000344c6
000344ec00034514000345380003455c00034584000345ac000345d20003
45f80003471a000348560003498400034ab000034b6a00034c2400034ce4
00034da400034e8800034f6c0003506800035164000352480003532c0003
5402000354d8000355220003556c00035592000355b80003560800035658
0003567c000356a00003577600035786000357da0003582e0003588c0003
58ea0003592a0003596a000359b4000359fe00035a4e00035a9e00035af4
00035b4a00035b9c00035bda00035c5400035c9600035cda00035d680003
5df600035fa800035fb800035ff20003602c0003605c0003608c000360c0
000360f40003612e00036168000361bc0003621000036272000362d40003
64840003660c0003664800036680000366ca000367140003675a000367a0
000367f000036a1600036a3c00036a6200036ab600036d6000036e320003
6ece00036f1c00036f5a00036f8c0003717a00037436000375080003766c
000377a600037852000379e800037c3c00037e7800037ed200037f180003
7fe6000380d8000380f6000381a0000382c6000383a2000383b400038514
0003869a000386c00003877e0003879c000387c2000387e80003880e0003
88340003885a00038880000388a6000388cc0003891800038978000389a0
000389c600038b2400038d0000038d1000038de000038ef000038f4e0003
9066000391f40003929a000393e00003943200039484000394bc00039508
000395340003957a000395a6000395e20003963c00039686000396d20003
9742000398080003988400039944000399bc00039a9600039b2600039b60
00039b9c00039d1400039e0400039e4e00039e9400039fde0003a0ee0003
a0fe0003a2080003a2ee0003a4000003a4cc0003a5e20003a7200003a730
0003a8080003a8ca0003a9ca0003ab240003ab840003ad080003ad7c0003
aed00003b0380003b11c0003b16e0003b1d60003b3600003b4d60003b55e
0003b7020003b7f20003b9160003b9b80003baa20003bb8c0003bc840003
bd6c0003be9e0003bfe40003c1860003c3420003c3520003c4560003c588
0003c6320003c7460003c7d20003c9420003ca0a0003cafc0003cc4a0003
cd620003cf080003d0480003d19a0003d2be0003d4700003d5f80003d6f2
0003d7c80003d9240003d9e40003da1a0003da820003db560003db660003
dbc60003dc220003dc7c0003dcb40003dcf20003dd3c0003dd780003ddb6
0003de000003df120003df640003dfc00003e06c0003e0940003e1040003
e1340003e1660003e3100003e4360003e4700003e4a00003e4ec0003e51e
0003e5440003e56a0003e5ac0003e5ee0003e61e0003e64e0003e6920003
e6d80003e7160003e7500003e78a0003e7ba0003e8760003e9300003e972
0003e9a20003e9d60003ea120003ea420003ea720003eaac0003eae40003
eb140003eb480003eb7c0003eba40003ebd40003ec040003ec380003ec70
0003eca00003ecd00003ed100003ed420003ed7e0003edb00003edf00003
ee2a0003ee5a0003ee8a0003eeb00003eed60003eefc0003ef2c0003f044
0003f1420003f1720003f1a40003f2480003f3ee0003f5580003f6460003
f7b00003f7e00003f8100003f8480003f8800003f8d20003f92e0003fa20
0003fa480003fab60003fae60003fb160003fb3e0003fbb00003fbe00003
fc160003fd760003fe380003ff140004003800040130000402800004039c
000404ba000405be00040720000408c600040a5e00040c6a00040da00004
0e3a00040fa800040fb800041086000412480004144a000414fc000415da
000416f4000417a4000418000004185a0004193000041a1600041aa60004
1c1e00041d1c00041e1e00041f520004203000042116000421b6000422c0
000423e8000424dc000425c400042640000426bc000427680004281a0004
28f80004296e000429c200042b3400042cb400042eb200042f7600043048
0004313000043266000433320004343a000435540004363c0004370c0004
37ea0004398400043aa000043b7a00043cee00043ee200043ff8000441a6
00044238000442da00044368000444060004450a0004451a000446740004
4784000447940004486e00044992000449f200044b1200044be000044cc2
00044eaa000450b80004538e000455c8000457560004598000045b280004
5d0a00045e6400045fd00004605200046106000461f4000462a00004630c
0004638e00046466000465aa0004671c0004682a0004683a0004684a0004
68ac000469100004696e000469fc00046a8800046b4e00046be800046bf8
00046c0800046ca200046d4200046d8800046dfa00046e6c00046eba0004
6eee00046f6000046fd0000470440004709400047128000471b800047236
000472ba0004735600047382000473f0000474a2000475b0000475fc0004
77c6000478b2000478c2000478f80004793c00047980000479c4000479fa
00047a2c00047a6e00047ac400047b1000047bbe00047c3600047cc00004
7d3400047d9a00047e2000047e8000047eea00047f6200047fd600048034
000480de0004817a000481ea0004827c000482da0004834c000483fa0004
84a40004853e000485b200048638000486a00004875000048812000488c2
00048958000489ba00048a2a00048a8000048b0200048b8400048c0e0004
8c9e00048cf800048d6400048dd400048e4600048eba00048f4200048fd6
00049040000490ba0004913a000491b20004925c000492f80004938c0004
93ee0004949000049510000495a60004964e000496fc00049798000497f8
00049850000498bc0004996600049a1400049ae200049b8c00049bf20004
9c4a00049cae00049d4000049dca00049e5c00049ec000049f2800049f92
00049ffa0004a0660004a0e20004a16e0004a2060004a2720004a2da0004
a33e0004a3ee0004a4b20004a5640004a5f60004a6580004a6c80004a73c
0004a7e40004a88e0004a9560004a9fc0004aa640004aaf80004ab6e0004
ac0a0004ac8c0004ad0a0004ad7a0004ae0c0004ae680004aeca0004af54
0004afd40004b03c0004b0a40004b0fc0004b16a0004b1d20004b2540004
b2ce0004b34c0004b3d00004b42c0004b4920004b4fa0004b59e0004b644
0004b7060004b7ba0004b81a0004b8960004b8f80004b9860004ba220004
bab40004bb1e0004bb800004bc120004bc880004bd260004bdbe0004be32
0004bea60004bf220004bf800004bfe40004c0620004c0c00004c1240004
c1820004c1e20004c24a0004c29e0004c2d40004c3200004c3840004c3c4
0004c40e0004c4b80004c5600004c5b60004c5ee0004c63e0004c6ee0004
c79c0004c7ee0004c8420004c89a0004c8ea0004c9420004c9a80004ca08
0004caa80004cb4c0004cb8a0004cbf00004cc8e0004cd220004cdb40004
ce5a0004ce8c0004cef40004cf5c0004cfa60004d0780004d0fa0004d1a2
0004d20a0004d2480004d2b20004d3580004d3ae0004d4020004d46e0004
d4d20004d5720004d5a40004d5d40004d6240004d6bc0004d6e60004d710
0004d7d80004d8320004d8d40004d93e0004d9ba0004da6a0004dae00004
db500004dba80004dc0e0004dc700004dd100004dd680004de340004dea0
0004defa0004df4a0004dfa00004e0400004e1060004e2520004e36e0004
e3d20004e4460004e76c0004e7fc0004e87c0004e8ca0004ea320004eb5e
0004eba60004eca20004ed6a0004ee480004ef3a0004eff40004f0ce0004
f1380004f1d00004f2a20004f3960004f4080004f4760004f4ba0004f5de
0004f6de0004f7d00004f8140004f8500004f93a0004fa3c0004fbbe0004
fcba0004fdbe0004fe520004ff3e0004ffa000050016000501a000050232
00050362000504520005057a000506b2000507760005085e0005091e0005
0a7200050c2400050db600050ef0000510560005112c000511ea000512a8
0005136e000514c600051616000516260005163600051646000516e20005
1780000517ce0005180c0005185200051882000519d200051b6e00051c80
00051da600051f32000520a40005215c0005221c0005230c000524080005
256800052692000528240005299600052b0e00052c7000052d7000052ea6
00052fc6000531180005320c0005335200053394000533d4000535300005
3652000537720005389400053a7800053bf400053c8000053cb000053cf8
00053d8c00053e2600053f860005401800054088000540d6000541280005
42da00054518000546c8000547f2000548e8000549ee00054bc400054d7a
00054e7c00054f920005515800055346000554ee0005566a000557f00005
5950000559e800055a8400055ba200055cc800055dec00055f320005606e
000561c200056248000562c60005637a00056440000564ec000565b60005
66e8000568880005698a00056a8a00056a9a00056aca00056afa00056c6e
00056dde00056ea000056f62000570440005711c000571d0000572a40005
734e000574140005759600057746000577b0000577e0000578080005783c
000578700005788000057890000578c0000578e6000579220005795e0005
7992000579c6000579fa00057a3000057b5600057b6600057b9600057bc6
00057bfa00057c3200057c6600057c9a00057cce00057d0200057d360005
7d6c00057d9c00057dd200057e0600057e4000057e9000057eda00057f0e
00057f4200057f7800057fae00058062000580720005817c000582e80005
8452000585f200058738000588900005898200058a8c00058b7000058c70
00058d9600058e8200058f3e00059000000590e8000591a20005926c0005
92f4000593a200059434000594b2000595cc0005963800059700000597fc
0005986a000598da0005999200059b7600059c8400059d0a00059d500005
9e1800059ea800059f920005a03e0005a0ac0005a1b40005a2a00005a360
0005a3a60005a4380005a5460005a5e20005a63e0005a7340005a82e0005
a9b00005ab140005ac120005acfc0005adca0005adf20005ae1a0005ae4a
0005ae7a0005aea20005aeca0005aef20005af1a0005af740005afde0005
b0100005b0400005b0660005b08e0005b0b60005b0e00005b10a0005b132
0005b15a0005b1800005b1ac0005b2360005b25e0005b2e00005b3080005
b32e0005b3540005b37a0005b3cc0005b4200005b4520005b4820005b4b4
0005b4f00005b5200005b5560005b57c0005b5a20005b5d60005b60a0005
b64a0005b6900005b6b60005b6dc0005b7020005b7280005b7520005b7b6
0005b8020005b8340005b8620005b8980005b8d60005b8fe0005b9240005
b94a0005b9940005b9d60005b9fe0005ba240005ba500005ba760005bad2
0005bb020005bb320005bb620005bb880005bbb20005bbe20005bc120005
bc380005bc5e0005bc840005bcaa0005bcd00005bcf60005bd1e0005bd96
0005bdc00005be2a0005be520005bef60005bf1e0005bf9a0005bfce0005
c0100005c0400005c0700005c0a00005c0d00005c0fc0005c1220005c16a
0005c1ac0005c1d80005c2000005c2300005c2600005c2860005c2ac0005
c2d80005c38c0005c3b40005c4640005c4a60005c4e80005c5180005c54c
0005c5720005c59a0005c5c00005c5e80005c60e0005c6360005c65e0005
c6860005c6ac0005c6d20005c6f80005c71e0005c7460005c7ce0005c802
0005c8680005c8980005c8c80005c8ee0005c9140005c94e0005c9920005
c9c40005ca000005ca300005ca600005ca940005cac80005caf80005cb2e
0005cb660005cb960005cbc40005cbee0005cc1c0005cc420005cc680005
cc9c0005cce20005cd1c0005cd580005cd8a0005cdba0005cdf60005ce32
0005ce6e0005ceb80005cf020005cf3a0005cf780005cfb40005cff40005
d0500005d0ac0005d1080005d1640005d1ce0005d2380005d2680005d2a0
0005d2e00005d3240005d3680005d3ac0005d4080005d4640005d4d00005
d53c0005d5a80005d6140005d6440005d6740005d6ac0005d6e40005d724
0005d7640005d7a00005d7dc0005d8380005d8940005d8f80005d95c0005
d9c00005da240005da820005dae00005db0e0005db3c0005db6e0005dba0
0005dbd20005dc040005dc420005dc800005dcf00005dd620005ddc40005
de260005de880005deea0005df420005df9a0005dfca0005dffa0005e02e
0005e0620005e0960005e0ca0005e1240005e1900005e1fa0005e2640005
e2cc0005e3340005e3640005e3940005e3c80005e3fc0005e43c0005e47c
0005e4b80005e4f40005e5480005e5ae0005e6020005e6500005e6800005
e6b00005e6e40005e7180005e74c0005e7800005e7b80005e7f00005e84c
0005e8a20005e9020005e9620005e9b80005ea0e0005ea680005eabc0005
eaf20005eb240005eb620005eb920005ebc20005ec0c0005ec3a0005ec6a
0005ecb00005ece80005ed240005ed680005ed9c0005edcc0005ee160005
ee6a0005eec00005ef160005ef7a0005efde0005f0300005f0860005f0d2
0005f1240005f1900005f1fc0005f2680005f2d40005f3500005f3cc0005
f40e0005f4500005f4980005f4e00005f5320005f5840005f5d20005f620
0005f68e0005f6fc0005f7720005f7e80005f85e0005f8d40005f9440005
f9b40005f9f60005fa380005fa7c0005fac00005fb040005fb480005fb92
0005fbdc0005fc4a0005fcb20005fd240005fd960005fdfe0005fe660005
fed00005ff340005ff6a0005ffa00005fff00006001e0006006a000600a6
000600fc0006012c0006015c00060188000601b4000601da0006022e0006
029c000602f00006038c0006047e000604c0000604e60006054200060572
000605b40006061a00060688000606ee000607580006077e000608260006
08c400060a0400060a3200060a6000060ac400060b2800060b5600060b8a
00060bba00060bea00060c5a00060cd000060d7800060e1600060f520006
0f8200060fb2000610180006107e000610ae000610de0006110e00061144
00061174000611a4000611f000061250000612ac00061386000614600006
14d2000615180006153e00061580000615b0000615f20006162600061690
000616d60006174c00061772000617e2000618300006195000061be20006
1d7600061ece000620800006238e000626240006280c000629aa00062c02
00062d4400062f5a00062fca00063032000630a4000631160006319e0006
323c0006341a000635c8000637940006389400063a2800063b8800063c4c
00063d4200063daa00063e0c00063e7a00063ede00063fb20006401a0006
40e4000641a20006423e000642a000064336000643c800064464000644fc
00064562000645c00006462c0006469400064710000647be000648280006
4886000648e80006499a00064a1c00064a9e00064ad400064b0600064b16
00064b2600064c3200064d5a00064f7a000650cc000650dc000651960006
528c0006531600065326000653a60006541e000654400006550200065512
0006552200065532000655420006563e000657840006594400065b580006
5c4a00065cb000065d1400065dd600065de600065f8000065f9000065fa0
00066064000661800006625c0006626c0006627c0006628c000663e80006
65d8000666e8000666f8000667080006671800066728000667de000667ee
0006694400066a8000066b6e00066c7e00066d2200066d9000066e000006
6f1a00066f7e00066fc20006705000067210000672500006734400067410
000674dc0006756200067638000676d40006783c000678c0000679540006
7ace00067c4000067dc800067eac00068076000681600006824e0006837a
000684a0000685fa00068764000688a60006891e00068a5400068b4c0006
8c4a00068d4600068e2c00068eb600068f4000069032000690ee000691b0
0006925c000693520006942e00069532000696720006975a000698da0006
9a0800069b0c00069b5600069bc200069c8200069d5e00069e9c00069f84
0006a0d00006a1fe0006a3080006a3aa0006a4f60006a5b20006a6dc0006
a79e0006a7e60006a9e00006aa960006ac840006ade00006af7e0006b080
0006b0e60006b22e0006b2a60006b4360006b46c0006b4a20006b4f40006
b5460006b57e0006b5be0006b5f60006b6360006b7640006b7c60006b886
0006b93a0006b9dc0006ba740006baf00006bbfc0006bc5a0006bd880006
be380006bf060006bf400006bf7c0006c0040006c0c40006c1c00006c296
0006c2bc0006c2e20006c37a0006c38a0006c39a0006c3aa0006c3ba0006
c3ca0006c3da0006c3ea0006c3fa0006c40a0006c41a0006c42a0006c42a
0006c58e0006c59e0006c6120006c6ac0006c7ba0006c9140006ca740006
cc2e0006cdfc0006cfd00006d0540006d1720006d2bc0006d4640006d500
0006d5500006d5e60006d7040006d7540006d7e40006d90e0006d91e0006
da4c0006db5c0006dbd20006dc2a0006dd160006dd5c0006dd9c0006de38
0006de8c0006e00e0006e0ec0006e12c0006e1960006e2000006e2380006
e3800006e4760006e5840006e5bc0006e5f40006e61a0006e6400006e670
0006e6a00006e6c40006e6e80006e7140006e7400006e7860006e7cc0006
e7f80006e8240006e86a0006e8b00006e90c0006e9680006e98c0006e9b0
0006ea080006ea600006eaa60006eaec0006eb220006eb580006eb8e0006
ebc40006ec260006ec900006ecf00006ed500006ed9c0006ee6a0006ee92
0006eeba0006ef260006ef920006efe00006f02e0006f1340006f1440006
f18e0006f1d80006f2200006f2680006f2c60006f3280006f3820006f3d4
0006f4580006f4c00006f5340006f5a60006f62c0006f69a0006f70c0006
f7720006f7980006f7be0006f7e20006f8060006f83a0006f86e0006f894
0006f8ba0006f9260006f9920006f9fe0006fa660006fab80006fb0a0006
fb600006fbb20006fbda0006fc020006fc340006fc620006fcb80006fd0e
0006fd6a0006fdc60006fdec0006fe120006fe3e0006fe6a0006fec60006
ff220006ff460006ff6a00070020000700d6000702a8000702b80007031c
00070380000703cc00070418000705dc000705ec000706fa0007070a0007
0764000707be000708160007086e000708d2000709360007097a000709be
00070b5400070ce600070e3600071004000711820007133c0007146a0007
1562000717dc0007196000071b8800071d0400071d9000071ec8000720ec
0007217400072184000722f40007242000072588000726ce000728040007
290200072ad800072c8c00072d1c00072e6000072f4c0007309a00073188
0007337400073490000735b200073786000738f000073a9400073b9a0007
3cea00073e420007403800074214000743780007443c000745700007463a
00074744000748be000749b200074a9600074c3400074e0600074e160007
4ec400074f8e00074f9e00075066000751000007514c0007515c000751d6
000752aa00075306000753b6000753f80007552e00075624000757200007
5820000758be00075a0200075b4a00075d6a00075e0000075f0000076020
0007616800076224000762fe000763da000764a6000765a8000767540007
68740007699a00076a2800076ab800076bca00076c2a00076d1600076e82
00076fb4000770b00007719c000772c20007743a000775e0000777ac0007
78dc0007795e000779de00077a6800077ae800077b7200077c2e00077cd6
00077d8400077e2c00077ea600077f2a00077fa400078028000780de0007
818000078220000782c20007833e000783c400078440000784c60007857e
00078628000786ce00078776000788660007895a00078a3a00078b220007
8c1400078d0800078dee00078eda000790a200079204000792a8000793b8
0007947e0007948e00079582000796dc000797700007981a000798e40007
99b600079a9800079b3400079c1e00079d4400079d5400079e0e00079ec8
00079ed800079f800007a0260007a1140007a2020007a2de0007a3b00007
a5340007a6da0007a7740007a8100007a84c0007a88a0007a8c60007a904
0007a95e0007a9b60007aa100007aa740007ab000007acfe0007ad520007
ad620007adee0007ae720007aef60007afae0007b0be0007b27c0007b39a
0007b42a0007b4ce0007b57e0007b6600007b6e20007b7700007b8980007
b8e00007b9380007ba120007ba4e0007baac0007baea0007bb1c0007bb60
0007bba20007bbd20007bc940007bd400007be040007be5a0007bea20007
bf320007c0240007c09e0007c1560007c2080007c2580007c3300007c3dc
0007c4460007c4560007c4660007c4760007c4860007c5740007c5860007
c64a0007c7060007c8020007c94c0007c9900007c9d60007ca160007ca56
0007caa60007caf60007cb4c0007cba20007cbf80007cc720007ccd00007
cdd20007cedc0007cfa2000100000d5b00f2003c008f000600020010002f
00550000073cffff0005000200>
<b15480410d03ac00af03ac0002001003ac002003ac00a003ac0003004003
acb3070d3240b803acb312143240b803acb2162b32b9ffc003acb23a3340
b803acb32d943280bc03ab005f0033ffc003abb2553340b803abb3404432
40b803abb3333b3240b803abb32f313240b803abb2083340b803abb30714
321f411a03ab002f03ab0002000f03ab002f03ab004f03ab008f03ab009f
03ab00bf03ab0006001003ab00df03ab00ff03ab000303a803a2b2461f40
b803a5b208330f411403a50001004003a500cf03a500ff03a50003002003
a500af03a500ef03a500ff03a50004ffc003a3b3090c3240b803a3b20833
0f411b03a30001000f03a3001003a3008003a300af03a300cf03a3000500
6f03a3009f03a300ff03a30003009f03a200af03a2000203a203a1b2101f
10410a039e007f039e0002039a000f0101001fffc00398b310143240b803
99b30f1332404110039500500395000200b0034d00c0034d0002006f0391
007f03910002ffc0034bb22d3132b9ffc0034bb30a0e32104110038b0020
038b0080038b000300a0038b00010020038b0040038b0002ffc0038bb313
163240b80383b20f1132b9ffc0037bb2303432b9ffc0037bb31018325041
14037800010365036e0023001f037e036e001e001f0363036e001d001f03
620364000d001fffc00340b30f1032804110033f0001033f03150029001f
034103160032001f0344031a001b001fffc00375b20e1132b9ffc00375b2
282a32410a034303180032001f030f030d0034001f03080307b2321f20bb
0340000100400388b3090b3240b80388b2101532bd038503070014001f03
800307b2171f0fbd030a002f030a0002ffc00354b3090d3290410c035400
a003540002001f036e0001009f036e00010040036eb2090b324111034503
1c0016001f036b031d0015001f0346031e0015001f03a703a10046001f03
9db3261c1fc0bb0393000100400392b3090d3240b8033eb2083340b8033e
b30d0e32c04109033e000100b0038e00c0038e0002ffc00390b326383200
412603280030032800020020037f0030037f00020010038a0030038a0050
038a006f038a007f038a009f038a000600000389003003890002002f037a
0070037700900377009f037a0004ffc00315b20f1032b9ffc00315b22428
32b903190318b2321f10bb031a0001ffc0031ab3090e3240b80318b21213
32b9ffc00318b30c0e323fbd0373004f0373000200400374b31718326fbb
032a00010040032cb3181b3240b80370b2090c32bd031703160032001fff
c00316b20e1132bd031c031e0016001f031d031eb2151fb0411f031e0001
000f031f000102ca02d00015001f02d302d5000d001f02cf02d0000d001f
02cb02d0000d001f02cd02d0000d001f02ce02d0000d001fffc002d0b309
0c3240b802d2b3090c32e0411c02e50001005f02dd009f02e5000202bb02
c30030001f02da02b80032001f02d902b9003f001f02d802b80064001f02
b902b80033001f02bab221c81fb802b8b321c81f40b8039bb20d1632b9ff
c002c3b22b2f32b9ffc002c3b21f2532b9ffc002c3b2171b32b9ffc002c3
b2121632412502c202c1001c001f02d702c10024001f02c102c00022001f
02bf02c00018001f02c0027400c8001f02b50235003b001f02b40235003b
001f02c402bc001e001f02b702b60038001f02b3b20ec81fb802b0b207c8
1fb802afb206c81fb802aeb200c81fb802afb2502f1fbc02ae02ab001a00
1f02adb2261a1fb802a8b326241f0fbb0235000102a50274b21d1f12410a
02a1015801f4001f02a000d801f4001f001202a2b237c81fb80290b2bc20
1fb9029002904018374025402d40a6033025302d30a6032025202d203720
a6204110028e0005009f028b0001028b028b003700200289003002890040
028900900289b20437b041fd027400c0027400020080027400a002740002
00600274007002740002000002740010027400020080027400f002740002
003f0285004f028500020090027e0090027f009002800090028100040090
027a0090027b0090027c0090027d00040090027400900275009002770003
0070027e0070027f007002800070028100040070027a0070027b0070027c
0070027d000400700274007002750070027700030060027e0060027f0060
02800060028100040060027a0060027b0060027c0060027d000400600274
006002750060027700030050027e0050027f005002800050028100040050
027a0050027b0050027c0050027d00040050027400500275005002770003
0040027e0040027f004002800040028100040040027a0040027b0040027c
0040027d000400400274004002750040027700030030027e0030027f0030
02800030028100040030027a0030027b0030027c0030027d000400300274
003002750030027700030020027e0020027f002002800020028100040020
027a0020027b0020027c0020027d00040020027400200275002002770003
0010027e0010027f001002800010028100040010027a0010027b0010027c
0010027d0004001002740010027500100277000300e0027e00e0027f00e0
028000e00281000400e0027a00e0027b00e0027c00e0027d000400e00274
00e0027500e00277b103d041c5027e00d0027f00d0028000d00281000400
d0027a00d0027b00d0027c00d0027d000400d0027400d0027500d0027700
030030027400400274000200c0027e00c0027f00c0028000c00281000400
c0027a00c0027b00c0027c00c0027d000400c0027400c0027500c0027700
0300b0027e00b0027f00b0028000b00281000400b0027a00b0027b00b002
7c00b0027d000400b0027400b0027500b00277000300a0027e00a0027f00
a0028000a00281000400a0027a00a0027b00a0027c00a0027d000400a002
7400a0027500a0027700030090027e0090027f0090028000900281000400
90027a0090027b0090027c0090027d000400900274009002750090027700
030020027e0020027f002002800020028100040020027a0020027b002002
7c0020027d00040020027400200275002002770003028101580801001f02
8001290801001f027f00ec0801001f027e00d80801001f027d00b1080100
1f027c00a60801001f027b00820801001f027a00370801001f0277002608
01001f027500200801001f0274001f0801b21f370f41160235004f023500
5f0235006f0235009f023500af023500bf0235000700af023500cf023500
df023500ff02354022040f074f079f07af07bf0705af07e007020f064f06
9f06af06bf0605af06e0060220411b020d0001005f02350001008f023500
01007f023500ef02350002002f0235003f02350002003f0234004f023400
0202350235023402344011ed20ef2a01cf2a01bf2a01af2a018f2a014109
02470104001e001f022000370201001f0158400c263e1fd8263e1f372627
3e1fb8028eb6ec171fb226361fb801bcb226361fb80129402b26361fec26
361fb126361fa626361f8226361f3726361f3226361f2d26361f2526361f
1f26361f37262a1fb801584022263e1fd8263e1fbc263e1f27263e1f2126
3e1f20263e1f3700161600000012110840b9020d01a6b3c50d0009b801bc
b227281fb801bbb227301fb801b8b2274f1fb801b7b227621f410901b600
270101001f01b5002002ab001f01afb21fe41fb801adb21fe41fb801acb2
1fbb1fb801a8b21f341fb8015db2272e1fb8015bb227cd1f410d0155001f
0401001f0154001f0401001f0153001f0201001f0152b21f561fb80151b2
1f291fb8012bb227261f410d012a00270125001f0129015800e4001f0125
001f0401001f0124b21fe41fb80123b21f3b1fb80122b21f391f410d0108
00270801001f0106002d0101001f0105001f0101001f0103b31fbb1fefb9
01580401400b1fed1f931fec1fe41feb1fb80201b21fd920b80401b21fcf
25b80156400a1fbc2d9e1fbb1f411fb2410a01580401001f00b101580401
001f00b001580401b51fa625891f9bb901580125b61f991f2e1f8e2db808
01b51f8d1f291f89b901580401b21f8220b802ab40131f801f301f742de4
1f731f4a1f611f521f5d25b802abb21f5c1fbc0801001f0059015802abb6
1f5025891f491fb80125b21f4725b80401400b1f461f791f401f271f3920
bc02ab001f003801580401b21f372dbc0125001f003201580125b61f2c1f
341f2a25b80801b21f5537b80111402a07f00790075b0742073b07230722
071e071d071408120810080e080c080a080808060804080208000814b8ff
e0402b000001001406100000010006040000010004100000010010020000
01000200000001000002010802004a00b013034b024b5342014bb0c06300
4b6220b0f65323b8010a515ab005234201b0124b004b5442b0382b4bb807
ff52b0372b4bb007505b58b101018e59b0382bb00288b801005458b801ff
b101018e851bb0124358b10100858d1bb900010119858d5959001816763f
183f123e113946443e113946443e113946443e113946443e11394660443e
11394660442b2b2b2b2b2b2b2b2b2b2b182b2b2b2b2b2b2b2b2b2b182b1d
b0964b5358b0aa1d59b0324b5358b0ff1d594bb08153205c58b9020f020d
4544b9020e020d45445958b90470020f455258b9020f04704459594bb0e4
53205c58b90020020e4544b90027020e45445958b908420020455258b900
2008424459594bb8012553205c58b90026020f4544b90021020f45445958
b90a0d0026455258b900260a0d4459594bb8040153205c58b1d8204544b1
202045445958b9250000d8455258b900d825004459594bb8040153205c58
b9015800264544b1262645445958b923200158455258b901582320445959
4bb02953205c58b11f1f4544b12d1f45445958b9010d001f455258b9001f
010d4459594bb02f53205c58b11f1f4544b1251f45445958b90135001f45
5258b9001f01354459594bb8030153205c58b11f1f4544b11f1f45445958
b91428001f455258b9001f14284459592b2b2b2b2b2b2b2b2b2b2b2b2b2b
2b2b2b2b2b2b2b2b2b2b2b2b2b2b2b2b2b2b2b2b2b2b2b2b2b2b2b2b2b2b
2b2b2b2b2b2b2b2b2b2b2b2b2b2b2b2b2b2b2b2b65422b01b331757ec345
6523456023456560234560b08b766818b080622020b17e754565234520b0
03266062636820b003266165b075236544b07e234420b131c34565234520
b003266062636820b003266165b0c3236544b0312344b100c3455458b1c3
406544b23140314523614459b33f3c5841456523456023456560234560b0
89766818b080622020b1583c4565234520b003266062636820b003266165
b03c236544b058234420b13f414565234520b003266062636820b0032661
65b041236544b03f2344b10041455458b141406544b23f403f4523614459
45695342014b5058b108004259435c58b108004259b3020b0a124358601b
2159421610703eb0124358b93b21187e1bba040001a8000b2b59b00c2342
b00d2342b0124358b92d412d411bba04000400000b2b59b00e2342b00f23
42b0124358b9187e3b211bba01a80400000b2b59b0102342b0112342002b
2b2b2b2b2b2b2b00b01243584bb035514bb021535a58b1262645b0406144
59592b2b2b2b2b2b2b2b2b2b2b2b2b2b2b2b2b2b2b737373737345b04061
4418004569444569447373737473737374737473742b2b2b2b2b2b2b2b2b
2b2b2b007373737373737373737373737373737373737373737374747474
74747474747474747474747474747474747575757374757575752b730000
4bb02a534bb036515a58b1070745b040604459004bb02e534bb036515a58
b1030345b0406044b1090945b8ffc06044592b4569440174007373732b45
69442b012b435c58400a0006000702a006a00702b9ffc00274b31a1d326f
bd0277007f02770002ffc00277b22f3132b9ffc00277b322253240b80274
b32f353240b80274b3282a3240b80274b21a2132b8ffc0b3371a1d32b8ff
c0b3251a1d32b8ffc040112d1a1d329025902d9037a025a02da03706b8ff
c0b6a61a1d321fa61fb8028eb22fa60300742b732b2b2b2b2b2b2b2b742b
737459002b2b435c58b9ffc002a1b21c1d32b9ffc002a0b21c1d322b2b59
2b73012b2b2b2b002b2b2b2b2b2b2b2b2b2b2b2b2b2b2b2b2b2b012b2b2b
2b2b2b2b73742b2b2b2b2b2b2b2b73732b2b2b2b2b2b732b732b2b2b742b
2b2b73737373732b73732b2b2b732b2b002b2b2b2b7374732b732b2b2b2b
752b2b2b2b2b2b2b2b752b2b2b2b2b732b2b2b2b7374752b2b7373732b2b
2b732b737374752b2b7374752b2b7374752b2b2b2b2b2b2b2b2b2b2b2b74
752b000000>
[16305 15881 16201 16237 16041 16297 16209 16001 15793 15765 15761 16377 16369
15941 16197 16353 15877 16213 16113 15749 16297 16069 15697 16325 15493 16357
16161 16137 16133 14993 16209 14387 ] AllocGlyphStorage
]def 
108 44 
PrepFor2015
AddFontInfoBegin
AddFontInfo
/OrigFontType /TrueType def 
/OrigFontName <417269616C> def
/OrigFontStyle (Bold) def
/FSType 8 def
AddFontInfoEnd
[16#2c 16#4049bf10 ] AddXUID
Type42DictEnd
2 2472 11 <0001006bfe51026805d300100046400e280fa70302080901000910001208
bd012200090001012200000294400a09f30c9b200430040204b80296b311
a56b182b10f65dedfdf4ed10ed003f3f103c103c3130015d012326023510
13363733020215141217160265c199a0635684c089673d3523fe51e701f2
e901210102e0bdfed1fe57eea4fea89b6600>/TT63t00 AddT42Char 
3 434 68 <00020049ffe8042e043e0023003201714068071a081c051d161a4a1b481c
4925db10df11093619461957266619672686269219931aa61ab91bc71ac8
1b0c06060d151606191627062915591977028602a606b506c6060cbf34d9
10021d243231112c0d24402b2e3424402228342440191d346f24fc240224
461db8ffc040300e0f343d1d01001d101db01df91d041d1d2c013300400e
0f340f001f0002005521401c113f21401b103f2140181a3421b80274b504
070c0d0a2cb8ffc0b31c113f2cb8ffc0b31b103f2cb8ffc0b3181a342cb8
02744040140b1e3126082909280d591f0c9f0c021f0c01ff0c010c400e16
340c1a4f340134600001008e300101013329215f1701df17014f175f176f
17031719336941182b4e10f45d71724dedf471ed5d4e105df62b5d71724d
edf4e4fd3c003fed2b2b2b3f3c3ffd2b2b2bf45d2be412392f5d712bb106
02435458b22f1d017159edb10602435458b90024ffc0b71b1d3454246424
025d2b595d2b2b2b111239030e103c3c3c313001715d005d710127363633
321616150314161721262726270606232226353436363736373534262322
060106060706151416333237363736350165ff2bd2cfbcb84b031b25feea
0b10070348a45da4bd569b92c54c506f4b54015e36ea243758444c453310
0b02e22e9a945989b7feb88c854c1c3719084646b2885a8d4b1c25201c51
453bfed2123218273c3b563226372465>/TT63t00 AddT42Char 
2 2610 12 <00010043fe51024005d30010004940182702270a6702670a9702a702a80e
07090810000810001210bd012200000009012200000294b408f3059b0cb8
0296b3126a43182b10f6edfde4ed10ed003f3f103c103c3130015d133e03
3534020333161215140702034553443a1c6689bf97a7424bacfe51b2bef8
df75ee01a9012fd7fe1ef8d1effef4fefb00>/TT63t00 AddT42Char 
2 0 0 <00020100000005000500000300070042b40201fe0607b8023f4013000504
fe03000a0704fe010019080605fe0203bc0126000901b0011800182b10f6
3cfd3c4e10f43c4dfd3c003f3cfd3c10fc3cfd3c31302111211125211121
01000400fc2003c0fc400500fb002004c000>/TT63t00 AddT42Char 
/TT63t00 findfont /CharStrings get begin
/parenleft 11 def
/a 68 def
/parenright 12 def
/.notdef 0 def
end
/TT63t00 findfont /Encoding get
dup 1 /parenleft put
dup 2 /a put
dup 3 /parenright put
pop
F /F3 0 /0 F /TT63t00 mF 
/F3SA4YFFFFFF5B F3 [164.504 0 0 -164.488 0 0 ] mFS
F3SA4YFFFFFF5B Ji 
2071 1263 M <010203>[53 92  0]xS 
N 5749 2210 M 5795 2210 I 5795 2256 I 5749 2256 I 5749 2210 I : 6.578 6.578 +S K 
; N 5736 2210 M 5782 2210 I 5782 2256 I 5736 2256 I 5736 2210 I : 6.578 6.578 +S K 
; N 5723 2217 M 5762 2217 I 5762 2256 I 5723 2256 I 5723 2217 I : 6.578 6.578 +S K 
; N 5703 2223 M 5749 2223 I 5749 2263 I 5703 2263 I 5703 2223 I : 6.578 6.578 +S K 
; N 5690 2230 M 5736 2230 I 5736 2269 I 5690 2269 I 5690 2230 I : 6.578 6.578 +S K 
; N 5670 2230 M 5716 2230 I 5716 2276 I 5670 2276 I 5670 2230 I : 6.578 6.578 +S K 
; N 5650 2243 M 5690 2243 I 5690 2289 I 5650 2289 I 5650 2243 I : 6.578 6.578 +S K 
; N 5631 2250 M 5670 2250 I 5670 2289 I 5631 2289 I 5631 2250 I : 6.578 6.578 +S K 
; N 5604 2256 M 5650 2256 I 5650 2302 I 5604 2302 I 5604 2256 I : 6.578 6.578 +S K 
; N 5584 2269 M 5631 2269 I 5631 2309 I 5584 2309 I 5584 2269 I : 6.578 6.578 +S K 
; N 5565 2269 M 5611 2269 I 5611 2315 I 5565 2315 I 5565 2269 I : 6.578 6.578 +S K 
; N 5538 2276 M 5584 2276 I 5584 2322 I 5538 2322 I 5538 2276 I : 6.578 6.578 +S K 
; N 5525 2283 M 5565 2283 I 5565 2329 I 5525 2329 I 5525 2283 I : 6.578 6.578 +S K 
; N 5499 2296 M 5545 2296 I 5545 2335 I 5499 2335 I 5499 2296 I : 6.578 6.578 +S K 
; N 5473 2302 M 5519 2302 I 5519 2348 I 5473 2348 I 5473 2302 I : 6.578 6.578 +S K 
; N 5453 2309 M 5499 2309 I 5499 2348 I 5453 2348 I 5453 2309 I : 6.578 6.578 +S K 
; N 5433 2322 M 5473 2322 I 5473 2362 I 5433 2362 I 5433 2322 I : 6.578 6.578 +S K 
; N 5407 2335 M 5446 2335 I 5446 2375 I 5407 2375 I 5407 2335 I : 6.578 6.578 +S K 
; N 5374 2348 M 5413 2348 I 5413 2388 I 5374 2388 I 5374 2348 I : 6.578 6.578 +S K 
; N 5348 2362 M 5387 2362 I 5387 2401 I 5348 2401 I 5348 2362 I : 6.578 6.578 +S K 
; N 5321 2375 M 5361 2375 I 5361 2421 I 5321 2421 I 5321 2375 I : 6.578 6.578 +S K 
; N 5288 2394 M 5328 2394 I 5328 2434 I 5288 2434 I 5288 2394 I : 6.578 6.578 +S K 
; N 5255 2408 M 5302 2408 I 5302 2447 I 5255 2447 I 5255 2408 I : 6.578 6.578 +S K 
; N 5229 2421 M 5275 2421 I 5275 2460 I 5229 2460 I 5229 2421 I : 6.578 6.578 +S K 
; N 5203 2434 M 5249 2434 I 5249 2473 I 5203 2473 I 5203 2434 I : 6.578 6.578 +S K 
; N 5176 2454 M 5216 2454 I 5216 2493 I 5176 2493 I 5176 2454 I : 6.578 6.578 +S K 
; N 5150 2460 M 5190 2460 I 5190 2506 I 5150 2506 I 5150 2460 I : 6.578 6.578 +S K 
; N 5124 2480 M 5163 2480 I 5163 2526 I 5124 2526 I 5124 2480 I : 6.578 6.578 +S K 
; N 5098 2493 M 5137 2493 I 5137 2539 I 5098 2539 I 5098 2493 I : 6.578 6.578 +S K 
; N 5071 2513 M 5111 2513 I 5111 2552 I 5071 2552 I 5071 2513 I : 6.578 6.578 +S K 
; N 5038 2533 M 5084 2533 I 5084 2572 I 5038 2572 I 5038 2533 I : 6.578 6.578 +S K 
; N 5012 2552 M 5051 2552 I 5051 2592 I 5012 2592 I 5012 2552 I : 6.578 6.578 +S K 
; N 4979 2566 M 5019 2566 I 5019 2605 I 4979 2605 I 4979 2566 I : 6.578 6.578 +S K 
; N 4946 2592 M 4992 2592 I 4992 2631 I 4946 2631 I 4946 2592 I : 6.578 6.578 +S K 
; N 4913 2618 M 4953 2618 I 4953 2658 I 4913 2658 I 4913 2618 I : 6.578 6.578 +S K 
; N 4874 2638 M 4920 2638 I 4920 2677 I 4874 2677 I 4874 2638 I : 6.578 6.578 +S K 
; N 4854 2651 M 4900 2651 I 4900 2697 I 4854 2697 I 4854 2651 I : 6.578 6.578 +S K 
; N 4821 2677 M 4861 2677 I 4861 2717 I 4821 2717 I 4821 2677 I : 6.578 6.578 +S K 
; N 4788 2697 M 4828 2697 I 4828 2743 I 4788 2743 I 4788 2697 I : 6.578 6.578 +S K 
; N 4749 2723 M 4795 2723 I 4795 2769 I 4749 2769 I 4749 2723 I : 6.578 6.578 +S K 
; N 4716 2750 M 4755 2750 I 4755 2789 I 4716 2789 I 4716 2750 I : 6.578 6.578 +S K 
; N 4690 2769 M 4729 2769 I 4729 2809 I 4690 2809 I 4690 2769 I : 6.578 6.578 +S K 
; N 4657 2789 M 4696 2789 I 4696 2835 I 4657 2835 I 4657 2789 I : 6.578 6.578 +S K 
; N 4624 2816 M 4670 2816 I 4670 2855 I 4624 2855 I 4624 2816 I : 6.578 6.578 +S K 
; N 4597 2855 M 4637 2855 I 4637 2894 I 4597 2894 I 4597 2855 I : 6.578 6.578 +S K 
; N 4565 2875 M 4604 2875 I 4604 2921 I 4565 2921 I 4565 2875 I : 6.578 6.578 +S K 
; N 4532 2921 M 4578 2921 I 4578 2960 I 4532 2960 I 4532 2921 I : 6.578 6.578 +S K 
; N 4505 2934 M 4545 2934 I 4545 2980 I 4505 2980 I 4505 2934 I : 6.578 6.578 +S K 
; N 4446 2960 M 4486 2960 I 4486 3000 I 4446 3000 I 4446 2960 I : 6.578 6.578 +S K 
; N 4374 3006 M 4420 3006 I 4420 3046 I 4374 3046 I 4374 3006 I : 6.578 6.578 +S K 
; N 4295 3072 M 4334 3072 I 4334 3112 I 4295 3112 I 4295 3072 I : 6.578 6.578 +S K 
; N 4301 3059 M 4341 3059 I 4341 3098 I 4301 3098 I 4301 3059 I : 6.578 6.578 +S K 
; N 4315 3046 M 4354 3046 I 4354 3092 I 4315 3092 I 4315 3046 I : 6.578 6.578 +S K 
; N 4288 3085 M 4328 3085 I 4328 3125 I 4288 3125 I 4288 3085 I : 6.578 6.578 +S K 
; N 4262 3092 M 4308 3092 I 4308 3138 I 4262 3138 I 4262 3092 I : 6.578 6.578 +S K 
; N 4229 3105 M 4275 3105 I 4275 3151 I 4229 3151 I 4229 3105 I : 6.578 6.578 +S K 
; N 4216 3125 M 4262 3125 I 4262 3171 I 4216 3171 I 4216 3125 I : 6.578 6.578 +S K 
; N 4209 3131 M 4249 3131 I 4249 3177 I 4209 3177 I 4209 3131 I : 6.578 6.578 +S K 
; N 4196 3145 M 4242 3145 I 4242 3191 I 4196 3191 I 4196 3145 I : 6.578 6.578 +S K 
; N 4189 3145 M 4236 3145 I 4236 3191 I 4189 3191 I 4189 3145 I : 6.578 6.578 +S K 
; N 4189 3276 M 5538 3276 I : 6.578 6.578 +S K 
; N 4189 3276 M 4189 3342 I : 6.578 6.578 +S K 
; N 4637 3276 M 4637 3342 I : 6.578 6.578 +S K 
; N 5091 3276 M 5091 3342 I : 6.578 6.578 +S K 
; N 5538 3276 M 5538 3342 I : 6.578 6.578 +S K 
; F1S8AYFFFFFF75 Ji 
4151 3513 M <01>S 
4519 3513 M <020101>[79 79  0]xS 
4973 3513 M <030101>[79 79  0]xS 
5421 3513 M <040101>[79 79  0]xS 
N 4124 3210 M 4124 1585 I : 6.578 6.578 +S K 
; N 4124 3210 M 4058 3210 I : 6.578 6.578 +S K 
; N 4124 2941 M 4058 2941 I : 6.578 6.578 +S K 
; N 4124 2671 M 4058 2671 I : 6.578 6.578 +S K 
; N 4124 2401 M 4058 2401 I : 6.578 6.578 +S K 
; N 4124 2131 M 4058 2131 I : 6.578 6.578 +S K 
; N 4124 1855 M 4058 1855 I : 6.578 6.578 +S K 
; N 4124 1585 M 4058 1585 I : 6.578 6.578 +S K 
; F1S00IFFFFFF75YFFFFFF75 Ji 
3979 3250 M <01>S 
3979 3059 M <020101>[-78 -79  0]yS 
3979 2520 M <040101>[-79 -79  0]yS 
3979 2013 M <05010101>[-79 -79 -79  0]yS 
N 4124 3276 M 5946 3276 I 5946 1454 I 4124 1454 I 4124 3276 I : 6.578 6.578 +S K 
; F1S8AYFFFFFF75 Ji 
4723 3717 M <06>S 
F1S62YFFFFFF9D Ji 
4815 3744 M <07>S 
F1S8AYFFFFFF75 Ji 
4868 3717 M <08090A>[39 46  0]xS 
5091 3717 M <0B>S 
F2S62YFFFFFF9D Ji 
5197 3645 M <01>S 
F1S62YFFFFFF9D Ji 
5249 3645 M <02>S 
F1S8AYFFFFFF75 Ji 
5302 3717 M <0C>S 
353 VM?
3 3616 62 <0001008bfe69021805ba00070046402b04032b01021005062b0007120302
020706ae0405250100060c0c025500080909025520000100ac089d68182b
10f65d2b2b3cfd3cf43c3c103c003f3cfd3c3f3cfd3c3130131121152311
33158b018dd9d9fe69075195f9d99500>/TT61t00 AddT42Char 
/TT61t00 findfont /CharStrings get begin
/bracketleft 62 def
end
/TT61t00 findfont /Encoding get
dup 23 /bracketleft put
pop
F1S00IFFFFFF75YFFFFFF75 Ji 
3696 2724 M <1708>[-40  0]yS 
3696 2645 M <0D>S 
F1S00IFFFFFF9DYFFFFFF9D Ji 
3723 2612 M <0E>S 
F2S00IFFFFFF75YFFFFFF75 Ji 
3696 2533 M <01>S 
F1S00IFFFFFF75YFFFFFF75 Ji 
3696 2434 M <0D>S 
F1S00IFFFFFF9DYFFFFFF9D Ji 
3723 2402 M <11>S 
353 VM?
3 3828 64 <00010027fe6901b405ba0007003f401704052b07061003022b0001120605
050102ae0403250700b8ffec400a0c0c025500ac099b5a182b10f42b3cfd
3cf43c3c103c003f3cfd3c3f3cfd3c3130012135331123352101b4fe73d9
d9018dfe699506279500>/TT61t00 AddT42Char 
/TT61t00 findfont /CharStrings get begin
/bracketright 64 def
end
/TT61t00 findfont /Encoding get
dup 24 /bracketright put
pop
F1S00IFFFFFF75YFFFFFF75 Ji 
3696 2375 M <08180809>[-39 -40 -39  0]yS 
F2S00IFFFFFF75YFFFFFF75 Ji 
3696 2211 M <02>S 
F1S00IFFFFFF75YFFFFFF75 Ji 
3696 2138 M <0F>S 
3696 2053 M <0C>S 
335 VM?
3 960 69 <00020087ffe8049405ba000f001c009db90012fff840310b39371b471b02
125606560a56165618591cf7070635043b0d3b13351b45044b0d4b13451b
940799090a0c0e010201001ab80274b2050714b8027440130b0b0f000a17
21081a701e011e10290203260fb80129400c01700080000200191d3f4118
2b4e10f4713c4dedfd3ce64e1071f64ded003f3c3fed3fed3f3c31300071
5d015d4358400b6606660a66166618691c055d59005d2b33112111363332
1211100023222627151314171633323635342623220687011982b2c2fefe
fdb95bb140123449795d838467658605bafdf094fee7fef9fef0feda5b59
9c022aa54f709fabb6a19d00>/TT63t00 AddT42Char 
/TT63t00 findfont /CharStrings get begin
/b 69 def
end
/TT63t00 findfont /Encoding get
dup 4 /b put
pop
F3SA4YFFFFFF5B Ji 
4930 1263 M <010403>[53 99  0]xS 
LH
(%%[Page: 1]%%) = 
%%PageTrailer

%%Trailer
%%BoundingBox: 12 13 583 829
%%DocumentNeededResources: 
%%DocumentSuppliedResources: 
%%+ procset Pscript_WinNT_ErrorHandler 5.0 0
%%+ procset Pscript_FatalError 5.0 0
%%+ procset Pscript_Win_Basic 5.0 0
%%+ procset Pscript_Win_Utils_L2 5.0 0
%%+ procset Pscript_T42Hdr 5.0 0
%%+ procset Pscript_Text 5.0 0
%%+ procset Pscript_Win_GdiObject 5.0 0
%%+ procset Pscript_Win_GdiObject_L2 5.0 0
Pscript_WinNT_Incr dup /terminate get exec
ehsave restore
%%Pages: 1
(%%[LastPage]%%) = 
%%EOF
%-12345X@PJL EOJ
%-12345X
